# Supplementary material for: Small RNA and Transcriptome Sequencing Reveals miRNA Regulation of Floral Thermogenesis in Nelumbo nucifera
Source: Int J Mol Sci. 2020 May 8;21(9):3324. doi: 10.3390/ijms21093324 (PMC7246644; doi:10.3390/ijms21093324)
Supplement: Supplementary file 1 [file ijms-21-03324-s001.zip]

Archive with 13 entries (10 files):
- Supplementary Files/
- Supplementary Files/Supplementary file 1. Table S1.docx
- Supplementary Files/Supplementary file 2. Table S2.docx
- Supplementary Files/Supplementary file 3.xlsx
- Supplementary Files/Supplementary file 4/
- Supplementary Files/Supplementary file 4/Supplementary file 4. Figure S1.jpg
- Supplementary Files/Supplementary file 4/Supplementary file 4.xlsx
- Supplementary Files/Supplementary file 5. Table S12.docx
- Supplementary Files/Supplementary file 6. Figure  S2.tif
- Supplementary Files/Supplementary file 7/
- Supplementary Files/Supplementary file 7/Supplementary file 7. Figure S3.jpg
- Supplementary Files/Supplementary file 7/Supplementary file 7.xlsx
- Supplementary Files/Supplementary file 8.xlsx
