# Supplementary material for: Small RNA and Transcriptome Sequencing Reveals miRNA Regulation of Floral Thermogenesis in Nelumbo nucifera
Source: Int J Mol Sci. 2020 May 8;21(9):3324. doi: 10.3390/ijms21093324 (PMC7246644; doi:10.3390/ijms21093324)
Supplement: Supplementary file 1 [file ijms-21-03324-s001.zip › Supplementary Files/Supplementary file 3.xlsx]

## Sheet: TableS3
Supplementary file 3 : Table S3 : Summary of all known_miRNA
miRNA id	family	mature	hairpin	end pos(mature on hairpin)
miR171a-3p_1	zma-miR171a-3p	TGATTGAGCCGCGCCAATAT	ATCTCGAAGTCTATTATGTGTATGAACATGGCTCCACCAACGGCCTCTAAAAGCGCCTGATTAGCGGTGAAATTCGCAAATTGAACAACGGGAGAGATATACCAAAGGGCCTTATAGGCTATGATCTTGTAAATTATCTCGGATGAAGAGAGAGAGAATAGTCAATCCGGTTGGAGCCAGTGAGACGCGAAACGAGAGCTTCTTTGAAACGCAGCTCTCTAAGCGACTATTCCATTGGAAATTGCAGGCTGATTGAGCCGCGCCAATATCGTCAGTGTGGACTGTGATTCCTTGGATCCG	269
miR8557	atr-miR8557	CCAAATAGTTGGGAAAAGGCT	GTATGGCGTAGCAGGATATGCATGGCTGATCCAAATAGTTGGGAAAAGGCTTAGATGATATGAATTGTTCTCTTTAGGCAACCTAATTTATTGCACTTACAAGACAATGGTGAAAGAGTGGACCTACATGGGAACGTAAAGGGATAATATTTCCTCTCTTTCAGTTTTTTGTTCATGCTATGTTATATTAAGTAATATGGATGGCAAAACTTAACCCAACCTAGATGACTCACCTACCTTCCTGGAATTCTTTGATCTGGTTTGCTAATCCACTATTAGATGTTTCAATCTTGTCAAATG	51
miR164a_1	pab-miR164a	CACGTGCTCCCCTTCTCCAAC	CTTGATTGCTCCATGTCTTTAAAGAAAGCCCACTCCAGGACTCCATCACTTCATGGCTTTTAATTCCTCATTTCCTCTCTCTCCACCTCTTTCTCCTTGTATAAATATATGGGCTTCTCCCCATCTCCTCGACCTGACCTGAATTATGCTTACCAGGGGCCAGGGCACGGCTATTAGCTGGTGGGTAGCTCCCTGTTGGAGAAGCAGGGCACGTGCAAAAGACTTGCTCCCTCGTGCCAAGTGAACTTGCACGTGCTCCCCTTCTCCAACATGGGTTCCTCACCTCTCCACCATTCTTTC	270
miR164e-5p	bra-miR164e-5p	TGGAGAAGCAGGGCACGTGCAA	GGATGGATGGCCTGCCACAGCTTTTCTCCACACCAACACTTCCAATTTGAATACTTGATTGCTCCATGTCTTTAAAGAAAGCCCACTCCAGGACTCCATCACTTCATGGCTTTTAATTCCTCATTTCCTCTCTCTCCACCTCTTTCTCCTTGTATAAATATATGGGCTTCTCCCCATCTCCTCGACCTGACCTGAATTATGCTTACCAGGGGCCAGGGCACGGCTATTAGCTGGTGGGTAGCTCCCTGTTGGAGAAGCAGGGCACGTGCAAAAGACTTGCTCCCTCGTGCCAAGTGAACT	271
miR393-3p	stu-miR393-3p,sly-miR393	ATCATGCGATCTCTTCGGAAT	TTGCTCTATAAAAAGAAAATGGGGACCCTAGAACGGTTTAAGCCTTTAAGGGAGTGGGGGAGTGGCAAAGACTAGCAAATGCCTCCCTGAGCCCGAAGGCGGTTATTGGAAACCAGAAGCTGTCTTTTTTTTGTTGTTGGGTGATGGGTGCAGGTGGAGAATTCCAAAGGGATCGCATTGATCCGATTCCCTCCCCCATACCAAAGTGGGCGGTTTTGATTCTCCGTCTTCTTTTCTTTGATTTATCGGATCATGCGATCTCTTCGGAATTTTCCATCTGTGGCTTTAGATTTCTCGTCA	270
miR169j-5p_1	ata-miR169j-5p,ata-miR169b-5p,ata-miR169a-5p	TAGCCAAGGATGATTTGCCTGTG	ACCTTACGAGCACTTAGCAGGATGAACATCCATGGATGAAAATGGCGCGATAACTGAAGAGAATAAATTCCCTTATAGGCATCCAGATAGTTGAAAGATAGTGTGCTGAGTGGTTAGCACCTCTGGATGCAGGAAGAGATAAACTTTGTTCCTATTTGCTATATAAATAGAGAGCTGAATAACCAATTGGAGGATGGAGAATGCATTGAAAAGAAGAGAGGTCTTACATGAAGATAAGAGCCCGTTTGGTAGCCAAGGATGATTTGCCTGTGTCCTCCCAAGGGTATCAAAATTAATGAA	272
miR169r-5p	osa-miR169r-5p,sbi-miR169o	TAGCCAAGGATGATTTGCCTG	ACCTTACGAGCACTTAGCAGGATGAACATCCATGGATGAAAATGGCGCGATAACTGAAGAGAATAAATTCCCTTATAGGCATCCAGATAGTTGAAAGATAGTGTGCTGAGTGGTTAGCACCTCTGGATGCAGGAAGAGATAAACTTTGTTCCTATTTGCTATATAAATAGAGAGCTGAATAACCAATTGGAGGATGGAGAATGCATTGAAAAGAAGAGAGGTCTTACATGAAGATAAGAGCCCGTTTGGTAGCCAAGGATGATTTGCCTGTGTCCTCCCAAGGGTATCAAAATTAATGAA	270
miR169h_2	ath-miR169h,ath-miR169i,ath-miR169j,ath-miR169k,ath-miR169l,ath-miR169m,ath-miR169n,osa-miR169h,osa-miR169i-5p.1,osa-miR169j,osa-miR169k,osa-miR169l,osa-miR169m,sbi-miR169f,sbi-miR169g,zma-miR169i-5p,zma-miR169k-5p,zma-miR169j-5p,ptc-miR169i,ptc-miR169j,ptc-miR169k,ptc-miR169l,ptc-miR169m,ghb-miR169a,sly-miR169b,sbi-miR169l,aqc-miR169b,aly-miR169h-5p,aly-miR169i-5p,aly-miR169j-5p,aly-miR169k-5p,a…	TAGCCAAGGATGACTTGCCTG	TAGCCAAGGATGACTTGCCTGTGTCCTCCTGAGGGGTGTTCAAAGGAGACAGCCCTACCATTCCTTAGAAACTACCCCTTCAGGTGATTCATAGGCAAGCTCCTTGGCTAACCTCTCAGCTTCTTATCTCTCATGCTAGACCTAATTTTCTTCCTTGGTGAAAGAAAACACTGTGTTATCTCTATCTATCTCATTTGCTACAACTACAACAGAGAAAAGAAAGGTACTCAGATGACTATGTTAGAGTTCAGGTTTAGTTCTGAGTTTAATTTGCTTTTAATTGATTAATGAAAGATAATT	21
miR169k-5p	bdi-miR169k-5p	TAGCCAAGGATGATTTGCCTGT	CATCCATGGATGAAAATGGCTATAACTAGAGAGAATAGATTCCCTTATAGGCATCAAGATATTTGCATGCATGAATGATAGTGTGATGAGTGGTTAGAACCTCTGGTGGATGCTGGAAAAAAAAAGGAACCTTGTTCCTTATTTACTATAAATAGAGAGCTCAATAACACCCTTCTGATATCCCATTGGAGGGATGGAGAATGAATTGAGAGGAAGGGAGGTCTTACATGAAGATGAGAGACTGTTTGATAGCCAAGGATGATTTGCCTGTGTACTCCTCCCTAAGGGTGTCACAAAAGG	271
miR5368	gma-miR5368	GGACAGTCTCAGGTAGACA	AACGATCTGGGAAGTGTCTCGGAGAGAGGCTCGGTGAAATAGACATGTTTGTGAAGATGCGGACTACCAGCACCTGGACAGAAAGACCCTATGAAGCTTTACTGTTCCCTGGGATTGGCTTTGGTCCTTTCTTACACAGCTTAGGTGGAAGGCGAAGAAGGCCTCCTTCTGCGGGGGCCCAAGCCATCAGTGAGATACCACTCTGGAAGAGCTAGAACTCTAACCTTGTGTCAGGACCTACGGGCCAAGGGACAGTCTCAGGTAGACAGTTTCTATGGGGCATAGGCCTCCCAATAGGTA	268
miR393a	osa-miR393a,sbi-miR393a,mtr-miR393a,ptc-miR393a-5p,ptc-miR393b-5p,ptc-miR393c,mtr-miR393b-5p,bna-miR393,vvi-miR393b,gma-miR393a,vvi-miR393a,sbi-miR393b,rco-miR393,tcc-miR393b,bdi-miR393a,bdi-miR393b-5p,lus-miR393a,lus-miR393b,lus-miR393c,lus-miR393d,cme-miR393a,cme-miR393b,cme-miR393c,mes-miR393a,ppe-miR393b,csi-miR393c-5p	TCCAAAGGGATCGCATTGATC	TCCAAAGGGATCGCATTGATCCGATTCCCTCCCCCATACCAAAGTGGGCGGTTTTGATTCTCCGTCTTCTTTTCTTTGATTTATCGGATCATGCGATCTCTTCGGAATTTTCCATCTGTGGCTTTAGATTTCTCGTCATCGTTTCGAGGTATGCGTTCCATCTGCCTTTCTTTTCTATTTTTTTTTTTTTTTTTTATTTCTTTATCTGCCGACTGCTTAGCTTCTACTTCTACTGGTAAAGGGTTGCTTTTTCTGTTTACTGGTTTATGTTTTGTGTGGTTTTCTCATTGGGTTGAGGCT	21
miR393a-5p	ath-miR393a-5p,ath-miR393b-5p,zma-miR393b-5p,aly-miR393a-5p,aly-miR393b-5p,tcc-miR393a,gma-miR393c-5p,gma-miR393d,gma-miR393e,gma-miR393f,gma-miR393g,htu-miR393a,htu-miR393b,htu-miR393c,mes-miR393b,stu-miR393-5p,cpa-miR393,atr-miR393	TCCAAAGGGATCGCATTGATCC	TCCAAAGGGATCGCATTGATCCGATTCCCTCCCCCATACCAAAGTGGGCGGTTTTGATTCTCCGTCTTCTTTTCTTTGATTTATCGGATCATGCGATCTCTTCGGAATTTTCCATCTGTGGCTTTAGATTTCTCGTCATCGTTTCGAGGTATGCGTTCCATCTGCCTTTCTTTTCTATTTTTTTTTTTTTTTTTTATTTCTTTATCTGCCGACTGCTTAGCTTCTACTTCTACTGGTAAAGGGTTGCTTTTTCTGTTTACTGGTTTATGTTTTGTGTGGTTTTCTCATTGGGTTGAGGCT	22
miR166m_2	gma-miR166m	CGGACCAGGCTTCATTCCCC	CGAATCATTCTCTTCATCATTATCACGCAAACAAACCCTTTCTCTCATCCCTATTCTCCCCCGTCTTAAAGGAGAGGCGAGAGTCAGGAGGGAGAGGCGAGAGAGCGCGAGCAACTGAGCAAGCGAGTCCGGACTCTGGAAGGGAAACAATGGAAGCATTCTGTTTGAGGGGAATGTTGTCTGGCTCGAGGCCACCAACACTATCAACTGAGGCCGATGGATCGATCTCATCAGATCTAGATAACATAGCTGAGATCACTCAATTAGGTGTAGGTGTCGTCGGACCAGGCTTCATTCCCC	300
miR393h	gma-miR393h,gma-miR393i,gma-miR393j,gma-miR393k,csi-miR393b-5p	TTCCAAAGGGATCGCATTGATC	TTCCAAAGGGATCGCATTGATCCGATTCCCTCCCCCATACCAAAGTGGGCGGTTTTGATTCTCCGTCTTCTTTTCTTTGATTTATCGGATCATGCGATCTCTTCGGAATTTTCCATCTGTGGCTTTAGATTTCTCGTCATCGTTTCGAGGTATGCGTTCCATCTGCCTTTCTTTTCTATTTTTTTTTTTTTTTTTTATTTCTTTATCTGCCGACTGCTTAGCTTCTACTTCTACTGGTAAAGGGTTGCTTTTTCTGTTTACTGGTTTATGTTTTGTGTGGTTTTCTCATTGGGTTGAGGC	22
miR399a_1	ppe-miR399a	CGCCAAAGGAGAGTTGCCCTT	GATATCCATGGTATAACACTCTAGGATATGCCATTGTATCATTGGCTTATTCCATCTTCTGGGACTGCCATAAAGGCCTTATAAAGGTTGGTAGCATGCAGCCAAACACACAAACCAGGAGCAATTGGTGCGTAGACAATCAAGTCATAACTCATAAGCGATCCAGTTGCAGGGTGTCTCTCCTTTGGCAGGTGGTGGGTGTCTGTGTGAGAGTGATGCAATATCTACATTAATTTGCTTCCAATTACCCGCCAAAGGAGAGTTGCCCTTTGACTGTTTCAGCTTAATTATCTAATGCCC	270
miR172e-3p_1	aly-miR172e-3p	GAATCTTGATGATGCTGCAT	GGTGCATGAATCTTCCTATACCACTGATCAGTCTTCTCTGTTTTTTTCTTTAACTTCCCTCTTTTCTCTTCTGTTCATTTGTTCATTTCCCTGGCTTTTCTCCTTTTCTGGGTTTTATTTGTTCCTGAAGTCCCATCAGTTTATCGTGCATGGATTGATCCAGTCGTTGTTTGCGGATGTAGCACCATCAAGATTCACATGCAGATACACGGCGGCGATGTAATGATCTCCGCCCAAGTTCTGAACTGAGAATCTTGATGATGCTGCATCGGCAATAAGCGGCTACACAAGGAATTTTGC	269
miR396a-3p_2	pab-miR396a-3p,pab-miR396d,pab-miR396e	CTCAAGAAAGCTGTGGGAAA	GATTGGTCCACAAGAATCTCATAGGCAAAGCTCCATTTCACCTTCTTTACCCCTCTCTCTCTCTCTCTCTCTCTCTCTCTCTCTCTCGACTATAGCTCATCAATCTTCTTCAAAGTTCAAAAGCAATTGAGAACCTTTGAGACAAATTGAGTAATGGGAGTTGTGAGAACAGTAAGAATAGAAGTCATGTCATGCTTTTCCACAGCTTTCTTGAACTTCTGCTGATCTCATGATCTGGTATAGAAGAAGCTCAAGAAAGCTGTGGGAAAACATGGTAAGGACTACATGTTGCGTTTGCAC	269
miR160a-5p_1	csi-miR160a-5p	GCCTGGCTCCCTGTATGCCAT	CCATGTGATAGCATACGTATTCACGTATGTGCCTGGCTCCCTGTATGCCATTTGCAGAGCCCATCGGCACATCGATGGTCTTCGTGGATGGCGTGCGAGGAGCCATGCATATTGCATGCTGTATGCAGCATCTATATACGTTACTGCATCTGCTTTTAATTGCTGTTAATTTTCTTCTTCTTCTTCTTCTTCTCTCTCTCTAGAACATTCTGTACTCTTTGTTCATTTCTATTAGAAGATTATATATAGTAGATCCATAAAGCAGCAGCATCGTCGTTGTTCTGAAAGTGCAGGTCATCT	51
miR393a_1	csi-miR393a	ATCCAAAGGGATCGCATTGATC	ATCCAAAGGGATCGCATTGATCCCGACTTTCAGCCGAAGCAACGTTAGGTTTTGATGAATCTGGATCATGCAATCCCTTTAGAATCCTACTCTAGTTGCTCCTGACTTCGGATACGGTGGATACTCTCTTATCCTGCGCCCACATTTATTATGATCCATAACAACACGGCCATCAACGGCAAAGCCATCCGATCGAGGACGGTTTCGCCAGGCCAGTTTAGATCACAAGTACTTGCTCGTTTTCCTTTACCTTGCATATTTTGTTGCTTCGCATTACACTTTCACGCGGTCTTTCCCTCC	22
miR160a-5p	ath-miR160a-5p,ath-miR160b,ath-miR160c-5p,osa-miR160a-5p,osa-miR160b-5p,osa-miR160c-5p,osa-miR160d-5p,zma-miR160a-5p,zma-miR160c-5p,zma-miR160d-5p,zma-miR160b-5p,zma-miR160e,sbi-miR160d,sbi-miR160a,sbi-miR160c,sbi-miR160b,sbi-miR160e,mtr-miR160a,gma-miR160a-5p,ptc-miR160a,ptc-miR160b-5p,ptc-miR160c-5p,ptc-miR160d,mtr-miR160b,mtr-miR160d,mtr-miR160e,ppt-miR160a,ppt-miR160e,ppt-miR160f,smo-miR160a,…	TGCCTGGCTCCCTGTATGCCA	GCCATGTGATAGCATACGTATTCACGTATGTGCCTGGCTCCCTGTATGCCATTTGCAGAGCCCATCGGCACATCGATGGTCTTCGTGGATGGCGTGCGAGGAGCCATGCATATTGCATGCTGTATGCAGCATCTATATACGTTACTGCATCTGCTTTTAATTGCTGTTAATTTTCTTCTTCTTCTTCTTCTTCTCTCTCTCTAGAACATTCTGTACTCTTTGTTCATTTCTATTAGAAGATTATATATAGTAGATCCATAAAGCAGCAGCATCGTCGTTGTTCTGAAAGTGCAGGTCATC	51
miR160	aau-miR160	TGGCATACAGGGAGCCAGGCA	GATGACCTGCACTTTCAGAACAACGACGATGCTGCTGCTTTATGGATCTACTATATATAATCTTCTAATAGAAATGAACAAAGAGTACAGAATGTTCTAGAGAGAGAGAAGAAGAAGAAGAAGAAGAAAATTAACAGCAATTAAAAGCAGATGCAGTAACGTATATAGATGCTGCATACAGCATGCAATATGCATGGCTCCTCGCACGCCATCCACGAAGACCATCGATGTGCCGATGGGCTCTGCAAATGGCATACAGGGAGCCAGGCACATACGTGAATACGTATGCTATCACATGGC	270
miR156a-5p	ath-miR156a-5p,ath-miR156b-5p,ath-miR156c-5p,ath-miR156d-5p,ath-miR156e,ath-miR156f-5p,osa-miR156a,osa-miR156b-5p,osa-miR156c-5p,osa-miR156d,osa-miR156e,osa-miR156f-5p,osa-miR156g-5p,osa-miR156h-5p,osa-miR156i,osa-miR156j-5p,zma-miR156d-5p,zma-miR156f-5p,zma-miR156g-5p,zma-miR156b-5p,zma-miR156c,zma-miR156e-5p,zma-miR156a-5p,zma-miR156h-5p,zma-miR156i-5p,sbi-miR156a,sbi-miR156c,sbi-miR156b,sof-mi…	TGACAGAAGAGAGTGAGCAC	TGACAGAAGAGAGTGAGCACACACAGGCAATTGTATATGGGTATGCCGTCGCCGGTGCGTGCTCACTTCTCTTTCTGTCAGCTTCCGGTGCCGGAATCTGACCTTTCGGGTCGTTTCCTGGCCTGCTGATGCAGTCCCACATGAATTATTTTTGCTGCTCTTTCTCTCTCCTCTCTGTCTTCGTTTCCTTTCTCCATCTGTCGTCTGCCTAGAAAAAAGGGAAATTTGTAAGGCCAAAATAAATGGAAGAAAAGGAAAAGATAATAGTTGGAAACGACACATCAAGCAGCAGTCTTATCT	20
miR396h	gma-miR396h	TCCACAGCTTTCTTGAACTG	ACACTTTAACAGATGATCCTGTTTGTACTTTTCCACAGCTTTCTTGAACTGCATGATCAGTATCCTGCTAACAAGCTACCTAGCGTAACAAAGTGGGGCTATGCATGGCTACTGCGGTTCAATAAAGCTGTGGGAAGATACGGATAGGGTCTGGACTCTCTGGATGCTCGTTGTCTCTTGCCTTTGTTATCAAACCCAAACACACTCATTGCCTTAATTGGTACCATCAAACCCAAAACTCGGCTTAGTTTCTTCACTTCTTCATTTGCATGATGAACTAGTCTCCAAGACTGGAATTAT	51
miR396a-5p	ath-miR396a-5p,osa-miR396a-5p,osa-miR396b-5p,sbi-miR396b,sbi-miR396a,sof-miR396,gma-miR396a-5p,zma-miR396b-5p,zma-miR396a-5p,ptc-miR396a,ptc-miR396b,mtr-miR396b-5p,ghr-miR396a,ghr-miR396b,vvi-miR396d,vvi-miR396c,lja-miR396,aqc-miR396a,aly-miR396a-5p,csi-miR396a-5p,csi-miR396b-5p,bgy-miR396a,bcy-miR396a,tcc-miR396a,tcc-miR396b,bdi-miR396d-5p,bdi-miR396c-5p,ssp-miR396,gma-miR396i-5p,aau-miR396,amg-…	TTCCACAGCTTTCTTGAACTG	ACACTTTAACAGATGATCCTGTTTGTACTTTTCCACAGCTTTCTTGAACTGCATGATCAGTATCCTGCTAACAAGCTACCTAGCGTAACAAAGTGGGGCTATGCATGGCTACTGCGGTTCAATAAAGCTGTGGGAAGATACGGATAGGGTCTGGACTCTCTGGATGCTCGTTGTCTCTTGCCTTTGTTATCAAACCCAAACACACTCATTGCCTTAATTGGTACCATCAAACCCAAAACTCGGCTTAGTTTCTTCACTTCTTCATTTGCATGATGAACTAGTCTCCAAGACTGGAATTAT	51
miR164b	gma-miR164b,gma-miR164c,gma-miR164d	TGGAGAAGCAGGGCACGTGC	CGCTCAGAGTCAGGGTGTATGAAGTGCAAGATGGAGAAGCAGGGCACGTGCATTACTAACGAAGCAATACAATCTCTTTACGTCTTACCTTCTCTGCAGGTTAGTTAGTTCTTCATGTGCCCCTCTTTTCCATCATGCCCACTCTGCCTTAATTACGACCCAAGACTGGTTTCATTGATTGTTTCTGGGGGATTGTGCGCTCGACCTTGGATCGGTGTGTATTTCTGGTTGGAGGTAAAGCTGAACTCTTCATTTAGAATTTCTTCCCTTTTTTCCCCTCTTTTATCCTTTGCCACTGTT	51
miR172b	sbi-miR172b,tcc-miR172a,atr-miR172	GGAATCTTGATGATGCTGCA	ATATTTTTTATTTCATGCTCTCGGATGTGGGTTTGTTACTTTATAGGTTCATTCTTTGTTTTCCTTTACTTCATGGAATTTGTTTAGTGTTAGGGTTAGGGTTAGGGTTTTCTCTCTTTTCTTTCTTGCTTGGTTTTGCATGGACCGATGAAAAATGAAGATCTCAAGGCACCAGTCAGTGTTTGCAGATGTAGCACCATCAAGATTCACAACTTTATGGGCTTCATGGGGTGGTGGTCCCTTCCCTTCCCTTCCCTTCACTCGATAGGCTCACGGTATGGGAATCTTGATGATGCTGCA	300
miR172a_5	vvi-miR172a	TGAATCTTGATGATGCTACAT	TACTAACTAATAACCAGATATAGGAAACTGAAGCAAATTTTGTCCATGCCATTTGCCAGAAACCACACCCTAGCTGCAAAAAAATGAAACTCTCAAAGAGAGAAAAAAAAAAGTAGAAAAAATTCACCTTCATCGTTTTCCTTTTCGATCTCGAGTGCTTGAATCTGCTGCTTAATAGTCATTTATTGCCGATGCAGCATCATCAAGATTCCCATACCAAGAGCATTTCGAGAGAACGGAAGGGAAGGGACCACCATTCCACAAAGCCCATTAAGTTTGTGAATCTTGATGATGCTACAT	300
miR390d-3p	ptc-miR390d-3p,sly-miR390a-3p	CGCTATCCATCCTGAGTTTTA	GCTGTTTAAGCTTTCTTTCTCTCTCTCTAGCGCTATCCATCCTGAGTTTTATTGGTTTTTCGGACTCTATTTCCGTCTCCCGTACAATTGGAGCGAGAAGAAAGATAAATGAGCACTTGGGTATATGATTCACTACTTCACCGCTATGCTTAATTCCATCTTTTTGTTTTTGTGTTGGGTAACCGCTAGGATAGACGGTAGTGGACATGTTGGATGGTTGACGATATCTCTGATTAACATGATGTATTCCTTCTGTTTTTTTTTTTTTTTTCTATTATGGTTCTTCGTGACTTTCTCTCC	51
miR396b	vvi-miR396b	TTCCACAGCTTTCTTGAACT	TTCCACAGCTTTCTTGAACTTCTGCTGATCTCATGATCTGGTATAGAAGAAGCTCAAGAAAGCTGTGGGAAAACATGGTAAGGACTACATGTTGCGTTTGCACCATCTTCTTCACAGGAAGTTTACTAAGATCTCTCCAATCTCCACAACGTCATGCAATTTTCCAGCGGCCGGGCTGCGGTGAAACAAAGACTTTGACGGTTTGTAAGCATGAATTCATGGCGAATGCTCTTAATTAAGTGGATAGTTTAGCCCATTTGCAGCAGATAGCCCTCCTGCAGATGATGTTCTATGGACATG	20
miR396a-3p_1	ath-miR396a-3p,mtr-miR396b-3p,aly-miR396a-3p,csi-miR396b-3p,gma-miR396i-3p,sly-miR396a-3p	GTTCAATAAAGCTGTGGGAAG	TTCCTCTTCCTTTTCCTCTTCCTCTTCTCACCCCATCAACCACCTCTCTCTCTCTTTCTCTCTCTCTTGCCATCATCGCCATAATCATCATCATCATCATTATCATCTCTTCTTTTAGGGTTGGAGGGAGATGAGAAGATCTAACCTCTAGTGTGGTGTTTGCACACTTTAACAGATGATCCTGTTTGTACTTTTCCACAGCTTTCTTGAACTGCATGATCAGTATCCTGCTAACAAGCTACCTAGCGTAACAAAGTGGGGCTATGCATGGCTACTGCGGTTCAATAAAGCTGTGGGAAG	300
miR396a-3p_5	gma-miR396a-3p	TTCAATAAAGCTGTGGGAAG	TTCCTCTTCCTTTTCCTCTTCCTCTTCTCACCCCATCAACCACCTCTCTCTCTCTTTCTCTCTCTCTTGCCATCATCGCCATAATCATCATCATCATCATTATCATCTCTTCTTTTAGGGTTGGAGGGAGATGAGAAGATCTAACCTCTAGTGTGGTGTTTGCACACTTTAACAGATGATCCTGTTTGTACTTTTCCACAGCTTTCTTGAACTGCATGATCAGTATCCTGCTAACAAGCTACCTAGCGTAACAAAGTGGGGCTATGCATGGCTACTGCGGTTCAATAAAGCTGTGGGAAG	300
miR390a-5p	ath-miR390a-5p,ath-miR390b-5p,osa-miR390-5p,ptc-miR390a,ptc-miR390b,ptc-miR390c,ptc-miR390d-5p,ppt-miR390a,ppt-miR390b,mtr-miR390,ghr-miR390a,ghr-miR390b,ghr-miR390c,bna-miR390a,bna-miR390b,bna-miR390c,vvi-miR390,gma-miR390a-5p,sbi-miR390,zma-miR390a-5p,zma-miR390b-5p,csi-miR390a-5p,rco-miR390a,rco-miR390b,aly-miR390a-5p,aly-miR390b-5p,tcc-miR390a,tcc-miR390b,bdi-miR390a-5p,cme-miR390b,lus-miR390…	AAGCTCAGGAGGGATAGCGCC	ACTCATCGCCATGGCCTGACTGTGGTCTGTGTGGTCAATCTTCTCATGTTCCAACCAGAGTTGATGCTTGTCTCTGCCCTTCCACCACGTTGGCAAATCTCCTCTCCTCCTATAAATACACCCGTTGGCCATCTACCCAACACGTTTGTTGAGAGCTAGCAGGCCTCCTTTCTTTTATTCTTGTCACGCGAACCGTCGTATAGGAGATTTCTGGTTTCTGTTGATGAAAAGGTGTAAGGAAATTCTGTAAAGCTCAGGAGGGATAGCGCCATAGATGATGATAGGCGCGTTTAACTCAGC	270
miR396a-3p_4	osa-miR396a-3p,osa-miR396b-3p	GTTCAATAAAGCTGTGGGAA	CTTCCTCTTCCTTTTCCTCTTCCTCTTCTCACCCCATCAACCACCTCTCTCTCTCTTTCTCTCTCTCTTGCCATCATCGCCATAATCATCATCATCATCATTATCATCTCTTCTTTTAGGGTTGGAGGGAGATGAGAAGATCTAACCTCTAGTGTGGTGTTTGCACACTTTAACAGATGATCCTGTTTGTACTTTTCCACAGCTTTCTTGAACTGCATGATCAGTATCCTGCTAACAAGCTACCTAGCGTAACAAAGTGGGGCTATGCATGGCTACTGCGGTTCAATAAAGCTGTGGGAA	300
miR172e-3p	ath-miR172e-3p,osa-miR172b,zma-miR172e,ptc-miR172d,ptc-miR172e,aqc-miR172b,tcc-miR172c,bdi-miR172b,gma-miR172i-3p,gma-miR172l,bna-miR172b,bna-miR172c,lus-miR172g,nta-miR172j,mdm-miR172i,mdm-miR172j,mdm-miR172k,cme-miR172d,ppe-miR172c,bra-miR172d-3p,ata-miR172c-3p	GGAATCTTGATGATGCTGCAT	TATTTTTTATTTCATGCTCTCGGATGTGGGTTTGTTACTTTATAGGTTCATTCTTTGTTTTCCTTTACTTCATGGAATTTGTTTAGTGTTAGGGTTAGGGTTAGGGTTTTCTCTCTTTTCTTTCTTGCTTGGTTTTGCATGGACCGATGAAAAATGAAGATCTCAAGGCACCAGTCAGTGTTTGCAGATGTAGCACCATCAAGATTCACAACTTTATGGGCTTCATGGGGTGGTGGTCCCTTCCCTTCCCTTCCCTTCACTCGATAGGCTCACGGTATGGGAATCTTGATGATGCTGCAT	300
miR390.1	atr-miR390.1	TAAAGCTCAGGAGGGATAGCG	CCACTCATCGCCATGGCCTGACTGTGGTCTGTGTGGTCAATCTTCTCATGTTCCAACCAGAGTTGATGCTTGTCTCTGCCCTTCCACCACGTTGGCAAATCTCCTCTCCTCCTATAAATACACCCGTTGGCCATCTACCCAACACGTTTGTTGAGAGCTAGCAGGCCTCCTTTCTTTTATTCTTGTCACGCGAACCGTCGTATAGGAGATTTCTGGTTTCTGTTGATGAAAAGGTGTAAGGAAATTCTGTAAAGCTCAGGAGGGATAGCGCCATAGATGATGATAGGCGCGTTTAACTCA	270
miR172b-5p_2	gma-miR172b-5p	GTAGCATCATCAAGATTCAC	ATGGATTGATTGACAGTCGTTGTTTGCGGATGTAGCATCATCAAGATTCACATGTAAATACATGGCGGTTAAGTAATAATCTCTGCCCGAGTTCTGAACTGAGAATCTTGATGATGCTGCATCGGCAATAAGCGACTACACAAGAAAATTTATTGTACCACATTGGATGCGAAACCAGAGGTGAATTATCTGGGTTCTCTCTCTCTCTCCCGCTCTCACTCTCGGCTGTTGCTGGTTCAGTTTTCTTTCTGATAATTTTATCAAACCAAGGAGCTATCATCAGACAAAGATACTGATTTC	51
miR390e	gma-miR390e,csi-miR390b-5p	AGCTCAGGAGGGATAGCGCC	ATCCGATCAAAACGTAGAGGGAAATCTGTAAAGCTCAGGAGGGATAGCGCCATGGATGACGACAGCTGTTTAAGCTTTCTTTCTCTCTCTCTAGCGCTATCCATCCTGAGTTTTATTGGTTTTTCGGACTCTATTTCCGTCTCCCGTACAATTGGAGCGAGAAGAAAGATAAATGAGCACTTGGGTATATGATTCACTACTTCACCGCTATGCTTAATTCCATCTTTTTGTTTTTGTGTTGGGTAACCGCTAGGATAGACGGTAGTGGACATGTTGGATGGTTGACGATATCTCTGATTA	51
miR160h	mes-miR160h	TGCCTGGCTCCCTGTATGCCATT	CATGTGATAGCATACGTATTCACGTATGTGCCTGGCTCCCTGTATGCCATTTGCAGAGCCCATCGGCACATCGATGGTCTTCGTGGATGGCGTGCGAGGAGCCATGCATATTGCATGCTGTATGCAGCATCTATATACGTTACTGCATCTGCTTTTAATTGCTGTTAATTTTCTTCTTCTTCTTCTTCTTCTCTCTCTCTAGAACATTCTGTACTCTTTGTTCATTTCTATTAGAAGATTATATATAGTAGATCCATAAAGCAGCAGCATCGTCGTTGTTCTGAAAGTGCAGGTCATCTC	51
miR172a_3	ath-miR172a,ath-miR172b-3p,osa-miR172a,osa-miR172d-3p,gma-miR172a,gma-miR172b-3p,ptc-miR172a,ptc-miR172b-3p,ptc-miR172c,ptc-miR172f,sly-miR172a,sly-miR172b,bra-miR172a,bra-miR172b-3p,bol-miR172a,bol-miR172b,aqc-miR172a,aly-miR172a-3p,aly-miR172b-3p,tcc-miR172b,tcc-miR172e,bdi-miR172a-3p,mtr-miR172b,mtr-miR172c-3p,gma-miR172h-3p,ssl-miR172,vun-miR172,dpr-miR172a,dpr-miR172b,bna-miR172a,egu-miR172a…	AGAATCTTGATGATGCTGCAT	TGGTGCATGAATCTTCCTATACCACTGATCAGTCTTCTCTGTTTTTTTCTTTAACTTCCCTCTTTTCTCTTCTGTTCATTTGTTCATTTCCCTGGCTTTTCTCCTTTTCTGGGTTTTATTTGTTCCTGAAGTCCCATCAGTTTATCGTGCATGGATTGATCCAGTCGTTGTTTGCGGATGTAGCACCATCAAGATTCACATGCAGATACACGGCGGCGATGTAATGATCTCCGCCCAAGTTCTGAACTGAGAATCTTGATGATGCTGCATCGGCAATAAGCGGCTACACAAGGAATTTTG	270
miR172c-5p	mtr-miR172c-5p	GTAGCATCATCAAGATTCACA	TGGATTGATTGACAGTCGTTGTTTGCGGATGTAGCATCATCAAGATTCACATGTAAATACATGGCGGTTAAGTAATAATCTCTGCCCGAGTTCTGAACTGAGAATCTTGATGATGCTGCATCGGCAATAAGCGACTACACAAGAAAATTTATTGTACCACATTGGATGCGAAACCAGAGGTGAATTATCTGGGTTCTCTCTCTCTCTCCCGCTCTCACTCTCGGCTGTTGCTGGTTCAGTTTTCTTTCTGATAATTTTATCAAACCAAGGAGCTATCATCAGACAAAGATACTGATTTCG	51
miR393a_3	ppe-miR393a	CATCCAAAGGGATCGCATTGA	CATCCAAAGGGATCGCATTGATCCCGACTTTCAGCCGAAGCAACGTTAGGTTTTGATGAATCTGGATCATGCAATCCCTTTAGAATCCTACTCTAGTTGCTCCTGACTTCGGATACGGTGGATACTCTCTTATCCTGCGCCCACATTTATTATGATCCATAACAACACGGCCATCAACGGCAAAGCCATCCGATCGAGGACGGTTTCGCCAGGCCAGTTTAGATCACAAGTACTTGCTCGTTTTCCTTTACCTTGCATATTTTGTTGCTTCGCATTACACTTTCACGCGGTCTTTCCCTC	21
miR319e_1	vvi-miR319e,csi-miR159d,tcc-miR319,atr-miR319b,atr-miR319d,atr-miR319e	TTTGGACTGAAGGGAGCTCCT	CTCTGTGCACATCCAAGAGCAATAACCATGTAAGAGTGTGAGGGTGAGGCAGCTCTCTTTCTCTAGCAATAGTCCTGCTCTTTTTGTAGATGCATGGGTTCTGTCATCTCTCTCTCTCTCTCTCTCTCTCTCTCTCTCTCTCTCTCTCCCTGCTTCTTCTTCATGTGTTTGTTGGAATGAGAATATTGCAGAAATAGGAGTTCCTATCAGCCCAAAACAGTCTGTAGATTGTTTTTTCTTATCGTCTGTTTTGGACTGAAGGGAGCTCCTAATTCTTCAATTTTCCTGCTTCTACCAACC	270
miR156f-5p	stu-miR156f-5p	CTGACAGAAGAGAGTGAGCA	TAAAGAAAAGCAGACAGGAGAGGGAACTCACAAGTCACAAAAGGGTTTCGTGGGTTCGTCTACATAAACCCTAATATCGTCCTCGCTTCTTAAAAGGAGGGAGTGTTTGATTGAGTTCGTGAGTTTCATGGCTTCTGATACCTTTCCGTAAATGGGTGTCTCTGTGGTTTCAGATCTGACTCTTTTGGTGGTTATTTATTTCCATTTTGGGAAAGCCTTACCGGGTTTGTTTTTCTGGGACGTGAGAGACTGACAGAAGAGAGTGAGCACACACAGGCAATTGTATATGGGTATGCCGTC	269
miR164a_4	ath-miR164a,ath-miR164b-5p,osa-miR164a,osa-miR164b,osa-miR164f,zma-miR164a-5p,zma-miR164d-5p,zma-miR164b-5p,zma-miR164c-5p,sbi-miR164a,ptc-miR164a,ptc-miR164b,ptc-miR164c,ptc-miR164d,ptc-miR164e,mtr-miR164a,mtr-miR164b,mtr-miR164c,tae-miR164,bna-miR164a,vvi-miR164a,vvi-miR164c,vvi-miR164d,gma-miR164a,bra-miR164a,sbi-miR164d,sbi-miR164e,zma-miR164g-5p,csi-miR164a-5p,ctr-miR164,rco-miR164a,rco-miR1…	TGGAGAAGCAGGGCACGTGCA	TGGAGAAGCAGGGCACGTGCATTGCTAACAAAGCACGATTTCTTTACATCTTACCTCGCAAGGTTAGTTTTAGCTGCGCTAGCTTAGTTGGTTCTTCATGTGCCCCCTTTCTCCATCATGCCACTCTGCTTTACTGATCAATATTCTCTGCGCGGTTGTGCGTCTGCTCATCCTTGGAGCCGCGTGTCATCGGCTGGAGGTAAGATCAAACTCTTCATCTACATCTTAATTCTGACTTTCTTCTTCTTTTTCTTTCTTTTCTTTTTTTTTTTGTATGTGTCTGTGTGTGTTTCTTCATGA	21
miR156	ama-miR156	CTGACAGAAGAGAGTGAGCAC	CCGGGTTTATTTTTTCTGGGACGCTAGAGACTGACAGAAGAGAGTGAGCACACACAGACAATTGTATAATGGTATGCTGTTGCCGGTGCGTGCTCACTTCTCTTTCTGTCAGCTTCCGGTGCCGGAATCCGGCCTCTCTGGTCGTTTCCCGGCCTGGTGATGCAGTCCCATATGATTTTTTTTTTGCTTTCCTTCTCTCTCTCTCTCTCTCCATCTGCCTGTCGTCTGTCCAGGAAAAGGGAAAATGAAAAGGTTAAAATAAATGGGAGAAAGAGGAAAAGATAGCAAGGTAACGACACA	51
miR156f-3p_4	aly-miR156f-3p,bra-miR156b-3p,bra-miR156d-3p,csi-miR156c-3p	GCTCACTCTCTATCTGTCACC	TTTCTTCCCGTCTTATATAAAGCCCGAGACACCTTCGCTTCTTCAGCATCAAATGATCAAATCAAGCTCTCTTTATAACAGTTTTTGAGTCGTGGAGAAGGAGGAATTGAAGCTGACGACACAAGGCTGCTTTGTTTGGTGCACAGGTGATACACGCTCTTCTCTCATCTGGGTTTTAAGGGAGGTGACAGAAGAGAGTGAGCACACATGGTTTTTCTTGCATGGAGGTTCATGCTCGAAGCTCTGTGTGCTCACTCTCTATCTGTCACCCACCACCAACCCCGTTGTCTCTTTTCATTT	270
miR6173	hbr-miR6173	AGCCGTAAACGATGGATACT	AGCGAATGGGATTAGATACCCCAGTAGTCCTAGCCGTAAACGATGGATACTAGGCGCTGTGCGTATCGACCCGTGCAGTGCTGTAGCTAACGCGTTAAGTATCCCGCCTGGGGAGTACGTTCGCAAGAATGAAACTCAAAGGAATTGACGGGGGCCCGCACAAGCGGTGGAGCATGTGGTTTAATTCGATACAAAGCGAAGAACCTTACCAGGGCTTGACATGCCACGAATCCTCTTGAAAGAGAGGGGCGCCTTCGGGAATGCGGACACAGGTGTGGCTGTCGTCAGCTCGTGCCATAA	51
miR167a-5p	ath-miR167a-5p,ath-miR167b,osa-miR167a-5p,osa-miR167b,osa-miR167c-5p,zma-miR167a-5p,zma-miR167b-5p,zma-miR167d-5p,zma-miR167c-5p,sbi-miR167a,sbi-miR167b,gma-miR167a,gma-miR167b,ptc-miR167a,ptc-miR167b,ptc-miR167c,ptc-miR167d,mtr-miR167a,tae-miR167a,bna-miR167c,vvi-miR167b,vvi-miR167d,vvi-miR167e,sly-miR167a,gma-miR167d,bra-miR167a,bra-miR167b,bra-miR167c,bra-miR167d,sbi-miR167i,bdi-miR167a,rco-mi…	TGAAGCTGCCAGCATGATCTA	CAGGGTTTAACTAAGAAAATCATCTTAACTCGAAAAGGGGGTTTCTCAGTTTCTCTCTTTTTTTCCCCCACACAATATGGGTGATGCTTTCTTGATATATCAATGGTTTTTCCCATTTTCTCTATGCTATTTGAAATGTTGGTGGATGAGAAGTTGCACCCACCCATTTTTCTCTCTCATCTATCTCATGAGAGACCCAAGGAGGAGAAATTGACTTCAGTGTTGTGCAGAGCCCCATAAGGGAATAAGTGAAGCTGCCAGCATGATCTAGCGTTGGATGGATACCCAAGTAATATATTT	270
miR156a	bna-miR156a,rco-miR156a,rco-miR156b,rco-miR156c,rco-miR156d,hvu-miR156a,tae-miR156,ssp-miR156,ssl-miR156,hvu-miR156b	TGACAGAAGAGAGTGAGCACA	TTATGAGAGAACCAATGGTATTGGGAGCTAATAAGCCCACATTTATTCCATACGTAATCAACCATTTCTTCCCGTCTTATATAAAGCCCGAGACACCTTCGCTTCTTCAGCATCAAATGATCAAATCAAGCTCTCTTTATAACAGTTTTTGAGTCGTGGAGAAGGAGGAATTGAAGCTGACGACACAAGGCTGCTTTGTTTGGTGCACAGGTGATACACGCTCTTCTCTCATCTGGGTTTTAAGGGAGGTGACAGAAGAGAGTGAGCACACATGGTTTTTCTTGCATGGAGGTTCATGCT	270
miR169d-5p_1	sbi-miR169d-5p,mes-miR169ac,stu-miR169a-5p,stu-miR169b-5p,stu-miR169c-5p,stu-miR169d-5p,stu-miR169e-5p,stu-miR169f-5p,stu-miR169g,stu-miR169h,atr-miR169a,atr-miR169c,csi-miR169b-5p,csi-miR169c-5p,csi-miR169d-5p,csi-miR169e-5p,csi-miR169f-5p,csi-miR169h-5p,csi-miR169i-5p,csi-miR169j-5p,csi-miR169l-5p,csi-miR169p-5p,csi-miR169q-5p	TAGCCAAGGATGACTTGCCT	AGGTCTTGCATGAACGTAAAGGTCTGTTTGGTAGCCAAGGATGACTTGCCTATGTCCTTGCAAAGGCTTCAATACCTGAGGAGTGAGGACCCATCTCTAGTCTTTACATGGTTCATAGGCAAGCTCCTTGGCTAGGCTGACTGACTTTTGTCTTTCATGCTAGACCTACTTTTCTTGGCTATGAACAGAGGCTCGTCAACTACACGCTAGCTAGCATTTGGAGGTTGACCCATCACATGCATGCAGAGATATTGAGTGGAAGGAAGGTCTTACATGAAGATAAGGGGCTGTTTGGTAGCT	51
miR399e_2	ptc-miR399e	CGCCAAAGGAGAGTTGCCCTC	TATAACCCTCCAGCATATGCCATTGTTGCCTTGGCTTATTCCATCCTTTGGAGAACACACAGAAAGGGCTTACTATAAAGCTTGTAACGCAGCCCCCAGCACAATCCAGAAGCAGCAGAAAAGAAAAGAAATGGCGCGGCGAGACGATCAGGTTATAGGCGAACCAGTTGTAGGGTGTCCCTCCTTTGGCAGGCTATGGCGATGGGAGAGTCTGATGCTTTATCTGCATTTGCTGCTTCCAGCTTTACCCGCCAAAGGAGAGTTGCCCTCTGACTGTTTCAGCTTAAATGTTGTTGTTTC	270
miR5234	mtr-miR5234	TTTTGTTGTGGATGGCAGAAG	AGGGCTACCTTTTTCAGAGAGTGGAGTTAGTTTTGTTGTGGATGGCAGAAGGGTTTGTAAACTCAACAAGTGAAAAGCTAATGGAAGATACAGGTTGTGAGTATTTTGATGATCTATTATCGAGGTCATTTTTTCAATGTTCTCGCGACGACAAAACAAAGTTTGTAATGCACGATCTCATTCACGATTTAGCACAATCTATTTCAAGGGAGATATGCTTCAGATTGGAGAGCAATAAGTTGAGCAACATTGCACCAAATGCTCGCCATGCATCCTTCTGTCCTACACGAAGCCAACCGA	51
miR396c_1	cca-miR396c	TTCAAGAAAGCTGTGGGAAAA	TTCAAGAAAGCTGTGGGAAAACATGGGTTGATACAAAAACAAAAACAAAAATACTGGTTGTTACAGTTTGGATTATTTCTCCTCTCTTATTTCAATTGTTATTTTCTTTTGTAATGCAGTGTTATACTGTGTGGTGTGATACAGGGCCTTGTTCTTCCTTCAATAGACATTTTTTATGTTTATATTTCTACATAATTTTAGTGCTTATTATGTTTTCTTGGATCTTAACCTGTAAGCATAAGTTTACCCATCAAAACAACACACACACACAAAGAAGATAAAGATCTTAGTAAAGCTTTT	21
miR396a	ppe-miR396a	TTCCACAGCTTTCTTGAACGT	TTCCACAGCTTTCTTGAACGTAAAAGTCGAAGGCAATGACAGTGGGGTTGTAATTCAACTGTTCAAGTTCAAGATAGCTGTGGGAAAAGATGGAAGGGTTCGATCTATATATACCTCCAGAAGATGAATAGCAATGGTGAATGGTTTGGATGGGATCGTACGTTCAGCTCTTCATTTTACAGGTAATGTGCTTACTTTGGTTCTTTGGAAGCTAGAAGAGTTTATGAGAAGGAAGATGAAGATAGAGAAAGAGAGAGGGAACAAGCTATTTTGATGAAATTCTTGGATCTGCAGTAAGAC	21
miR164_1	vun-miR164,cpa-miR164d,cpa-miR164e	TGGAGAAGGGGAGCACGTGCA	GAGAGAGGAGCAGTGGTGGGGAACCCTTGTTGGAGAAGGGGAGCACGTGCAAACTCACTGGACACGAGGGTCTTTGCACGTGCCCTGCTTCTCCAACAGGGAGCTACCCTCCAGCTAAAGCCATGGCCTGTGAATGAACTATATAATTCAGATCAGATAGATGAAAATGTGAAGAAGCAAGAAGCCCATGTATTTATAATTATAAAAGCTCAGCTCGGTCACACACCAACAGACAGAGAGAGAGAGAGAGGAATGAGGAATTAAAAGCATTGAAGTGATGGAGTGCTGAAATGGGAGGAA	51
miR164d	osa-miR164d,sbi-miR164b,zma-miR164f-5p,bdi-miR164c-5p,cme-miR164a,ata-miR164a-5p	TGGAGAAGCAGGGCACGTGCT	CTTTAAATCAAATTATAGCAAAACCCACAATCTGAATCGGAGGATATCAAATATTTAAAAGCATATCTTTTGTTATTAATTACAAAAATGTATCTGTATAAATATAAACCAAAGGACCTTCATGTTCCAGGTATTGAAGTGAGTTGAAGCCACCCATGTTAGAGCCAAGAGTTGTGATATCTTTTGGGTGCATTTGATTGAAAATTGGCCGCCGGCGGCAAGGGAACATAGGGAGACAGTGACCCATGCTGGAGAAGCAGGGCACGTGCTAGATCTTTGGGATGAGAATTCTGAGATTTT	270
miR166e-3p	bdi-miR166e-3p	CTCGGACCAGGCTTCATTCCC	GAGGAGAGAAGTGAAGGCGTCGGACCAGGCTTCATTCCCCTCAACCATGTTAACGTTGGTGATGCTACTAGCTCTTCTGCAAATTCATCAGCTTAGTCATGGTGGTGCAAGCAGAGTTACTAGAGACGTTTCGTTTAGGTTAGGTTGAGGGGAATGTTGTCTGGCTCGAGGTCACGTAGGTGATTTTGTAGATTTTCCTGTTTTACGTTTAGAGTTGTAAGGAAAGTTTGGATTCAACGCCTAAGTGACCTCGGACCAGGCTTCATTCCCCTCAACCAACATATGCTCTCTTCTCTTCTC	270
miR171e-5p	mtr-miR171e-5p,gma-miR171k-5p,gma-miR171l,lja-miR171d-3p	CGATGTTGGTGAGGTTCAATC	TGGGAGCTAGGTTGGTTGATGTTGGGAAAGCGATGTTGGTGAGGTTCAATCCGAAGACTGATTTACACTTGAACTGTGGAAACGATCTCAGATTGAGCCGCGCCAATATCACTTTCTGTACAGGCCTTAAGCGGATTACTCCTCTTATCTTCATCTTCAGCTTCAGCTTCTTCTATGTCTGATCATAACCTGTCTGTCTATCTACCTATCTTCTCATATTCTCCTTTGCATAATGTTCTGTATATGATATTATTCTTCGCTTCTGACACAAAACTTTTATTTTATTTGTGGAATTAGCTT	51
miR319p	gma-miR319p	TTTTGGACTGAAGGGAGCTCC	CAATGCTCCATCGATGTTGAGCCCACATTCTATAAATGGCTACTAGCTCGATCCACATGAAATGCAAAGAAAGAATGTAAGAGAGTTAAAAGAGTGAAGAAACAGCTCTCTTGCTCCAGCACCAGCCATGCTCCTTTCTTTGGATTCATGTCTTTTTGTGCTTCTGTTACCCTCTACAGTCTCTAGTTCTTCTTTCATGTAAGCTTATGGAAACGAGAAAATTGCAGAAATGGAAGCTCCTTCCAGCCCAAAACAGTGTATCCTTACTTTGATCCCTTGTTTTGGACTGAAGGGAGCTCC	300
miR319_1	pta-miR319	TTGGACTGAAGGGAGCTCC	CAATGCTCCATCGATGTTGAGCCCACATTCTATAAATGGCTACTAGCTCGATCCACATGAAATGCAAAGAAAGAATGTAAGAGAGTTAAAAGAGTGAAGAAACAGCTCTCTTGCTCCAGCACCAGCCATGCTCCTTTCTTTGGATTCATGTCTTTTTGTGCTTCTGTTACCCTCTACAGTCTCTAGTTCTTCTTTCATGTAAGCTTATGGAAACGAGAAAATTGCAGAAATGGAAGCTCCTTCCAGCCCAAAACAGTGTATCCTTACTTTGATCCCTTGTTTTGGACTGAAGGGAGCTCC	300
miR166a	vvi-miR166a,vvi-miR166b,hbr-miR166a,pde-miR166a,pde-miR166b,mes-miR166j	TCGGACCAGGCTTCATTCC	CTTGGTTCATTCTGTGAAGACGCCTTCAAAACGAGGCCTCAACCCTTCCTTTCTCTCCAAGTCTCCATGGTCCTCTCTCTCTCTCTCTCACTCTCTCTCTCTCTCTCTCTGTGAGTCTATAAAGCTTTATGGGTTAGGGTTTTAGATGGGGAAAACTGTGGTTCTGGTTGTTGTCTGTGTTGTTGAGGGGAATGTTGGCTGGCTCGAGGCTTTCAGGTTAGCTCTGGTATGAGGAGAGAAGTGAAGGCGTCGGACCAGGCTTCATTCCCCTCAACCATGTTAACGTTGGTGATGCTACTA	268
miR166h-3p	zma-miR166h-3p,zma-miR166e,zma-miR166i-3p,zma-miR166f,zma-miR166g-3p,zma-miR166b-3p,zma-miR166c-3p,zma-miR166d-3p,sbi-miR166d,sbi-miR166c,sbi-miR166b,sbi-miR166a,sbi-miR166h,sbi-miR166i,sbi-miR166j,csi-miR166c-3p,tcc-miR166b,gma-miR166p,gma-miR166q,gma-miR166r,gma-miR166s,gma-miR166t,cme-miR166g	TCGGACCAGGCTTCATTCCC	CTTGGTTCATTCTGTGAAGACGCCTTCAAAACGAGGCCTCAACCCTTCCTTTCTCTCCAAGTCTCCATGGTCCTCTCTCTCTCTCTCTCACTCTCTCTCTCTCTCTCTCTGTGAGTCTATAAAGCTTTATGGGTTAGGGTTTTAGATGGGGAAAACTGTGGTTCTGGTTGTTGTCTGTGTTGTTGAGGGGAATGTTGGCTGGCTCGAGGCTTTCAGGTTAGCTCTGGTATGAGGAGAGAAGTGAAGGCGTCGGACCAGGCTTCATTCCCCTCAACCATGTTAACGTTGGTGATGCTACTA	269
miR156f-3p_1	osa-miR156f-3p,osa-miR156h-3p,osa-miR156l-3p,zma-miR156d-3p,zma-miR156f-3p,zma-miR156g-3p	GCTCACTTCTCTTTCTGTCAGC	GAGACACAAAAAGGGCTTCGTGGATTCGTCTACATAAACCCTAAAATCGTCCTCTCGTCTTAAAAGGAGGAGTGCAATTGAGTTCGTGAGTTTCACGGCTTCTGATACCTTTCCGTAAATGGGTGTCTCTGTTTCTCCAGATCTGACTCTTTTGATGGTTATTTATTTCCATTCTGGGAAAGCTTTTCCGGGTTTATTTTTTCTGGGACGCTAGAGACTGACAGAAGAGAGTGAGCACACACAGACAATTGTATAATGGTATGCTGTTGCCGGTGCGTGCTCACTTCTCTTTCTGTCAGC	300
miR393-5p	ata-miR393-5p	TTCCAAAGGGATCGCATTGAT	GGTTGTTGATGCAGCCGTGCAGGTGGAGAATTCCAAAGGGATCGCATTGATCCGATTCTCTCCCTGTCACAACATATTGATTTCGATCTTTTCTTCGTTGATTATTAATCGGATCATGCGATCTCTTCGGAATTTTCCATCTGTGGCTCTAAATTTCTCGAGATTATTTTGAGGTACGCATTCTATTTGCCTAGCATTACTATTCAATATTTTTTGTTTTTTGAATTGCTTACTGCTAGCGGTTTCCGTTTGTAGATGATGATTTTTCTGTTCAGTGGTCTGTATTTTTGACAGTTTTCT	51
miR171f_3	vvi-miR171f,gma-miR171k-3p,ssl-miR171b,nta-miR171b,ppe-miR171b,mdm-miR171j,mdm-miR171k,mdm-miR171l,mes-miR171e,lja-miR171d-5p,pab-miR171b,pab-miR171c	TTGAGCCGCGCCAATATCACT	AATCCCGTTGTCGTTTCAGGCGACATGGGTCCTGTTTGAGATATATTCTTTATTCCTTCTGTTTTCCATCTTTCCTTAAGTCAGTATCGATCCCATGATGCGATACTCACAACCCCACAATCTATTTGTGCACATGATTCAGATCCCATGTTTCATATAAGAGCGGCTTTCTTCTTCCTTTCAATCCTGGGAGCTAGGTTGGTTGATGTTGGGAAAGCGATGTTGGTGAGGTTCAATCCGAAGACTGATTTACACTTGAACTGTGGAAACGATCTCAGATTGAGCCGCGCCAATATCACT	300
miR319c_1	gma-miR319c,ptc-miR319e,ptc-miR319f,ptc-miR319g,ptc-miR319h,cme-miR319c,cme-miR319d,stu-miR319b	TTGGACTGAAGGGAGCTCCT	AATGCTCCATCGATGTTGAGCCCACATTCTATAAATGGCTACTAGCTCGATCCACATGAAATGCAAAGAAAGAATGTAAGAGAGTTAAAAGAGTGAAGAAACAGCTCTCTTGCTCCAGCACCAGCCATGCTCCTTTCTTTGGATTCATGTCTTTTTGTGCTTCTGTTACCCTCTACAGTCTCTAGTTCTTCTTTCATGTAAGCTTATGGAAACGAGAAAATTGCAGAAATGGAAGCTCCTTCCAGCCCAAAACAGTGTATCCTTACTTTGATCCCTTGTTTTGGACTGAAGGGAGCTCCT	300
miR156b-3p	mtr-miR156b-3p	TGCTCACTCTCTATCTGTCACC	ATTTCTTCCCGTCTTATATAAAGCCCGAGACACCTTCGCTTCTTCAGCATCAAATGATCAAATCAAGCTCTCTTTATAACAGTTTTTGAGTCGTGGAGAAGGAGGAATTGAAGCTGACGACACAAGGCTGCTTTGTTTGGTGCACAGGTGATACACGCTCTTCTCTCATCTGGGTTTTAAGGGAGGTGACAGAAGAGAGTGAGCACACATGGTTTTTCTTGCATGGAGGTTCATGCTCGAAGCTCTGTGTGCTCACTCTCTATCTGTCACCCACCACCAACCCCGTTGTCTCTTTTCATT	271
miR2111a-5p	ath-miR2111a-5p,ath-miR2111b-5p,bna-miR2111b-5p,bna-miR2111a-5p,mtr-miR2111c,mtr-miR2111d-5p,mtr-miR2111e-5p,mtr-miR2111g-5p,mtr-miR2111h,mtr-miR2111i,mtr-miR2111m-5p,mtr-miR2111n,mtr-miR2111o,mtr-miR2111b,mtr-miR2111j,mtr-miR2111k,aly-miR2111a-5p,aly-miR2111b-5p,lja-miR2111-5p,bra-miR2111a-5p,bra-miR2111b-5p,tcc-miR2111,mtr-miR2111f,mtr-miR2111a-5p,gma-miR2111b,gma-miR2111c,gma-miR2111e,gma-miR2…	TAATCTGCATCCTGAGGTTTA	TCTGTTGATTGATGATTCTGCTCAGAGGACCTTATCTTGGCTTTATACTTTATGCAGCTGCCTCTTTAATTAGACCATACCAACATCAAGCTACTTGGAGAAATGCCCCTCCATAACTCCCAACTCTGTAACTTTATCTACCATTATAAATTGCTTGCCAAGACACTACTACATGATGAGCGCATCAACCTCTTCCATGCAGCTAGCTAGCTCTATAGCAAACCTTCTTTTTGTTGGGTTAGGACTGGGTAATCTGCATCCTGAGGTTTAGAAACTCAATTTCATCACAATCTAATCCTC	270
miR396b-3p_1	zma-miR396b-3p,zma-miR396a-3p,bdi-miR396d-3p,bdi-miR396c-3p,ata-miR396e-3p	GTTCAATAAAGCTGTGGGAAA	CTCCACCCTCTCCACTCCCACCTCTTTCTTTCTCTTTCTCTGTTTCTTTCTTTCTTCTTATCATCCTTACAATCATCAACTCCATTAGGGTTAGCTGAGTTGAGAAGATCTAAATCTCTAGGGGTGTTGTTTTCACATTTCACAGATGACCCTCTTCGTACTTTTCCACAGCTTTCTTGAACTGCATGGGTCTATATCCTACTCAGAAGCTACCCCAGTGTTAAGAAAGTTGGGACTGTGCCTACTGCGGTTCAATAAAGCTGTGGGAAAATACGGATAGGGTTTGGATGCATGGTCGTT	270
miR171c_3	ptc-miR171c,ptc-miR171d,mtr-miR171e-3p,rco-miR171g,tcc-miR171b,tcc-miR171c,lus-miR171a,lus-miR171f,mes-miR171f	AGATTGAGCCGCGCCAATATC	GATTTACACTTGAACTGTGGAAACGATCTCAGATTGAGCCGCGCCAATATCACTTTCTGTACAGGCCTTAAGCGGATTACTCCTCTTATCTTCATCTTCAGCTTCAGCTTCTTCTATGTCTGATCATAACCTGTCTGTCTATCTACCTATCTTCTCATATTCTCCTTTGCATAATGTTCTGTATATGATATTATTCTTCGCTTCTGACACAAAACTTTTATTTTATTTGTGGAATTAGCTTCGTAAGGACAAAAGGCATTGATGGGTAGACTCCTGTTTTATTATTATAAGAAATCTCTT	51
miR845d	vvi-miR845d,vvi-miR845e	TGGCTCTGATACCAATTGATG	TTCATCTTCGATCGTTCAAGCTGGCCAACCTGGCTCTGATACCAATTGATGAGTTGCTGCTCACCTCAGGAGTCTCTTCGAGGGAGACCCTTCCTCCTATGCAGAAATGAAGAGAAAAGAGAGAGAGAGGGAGAGAGAGAGAGAAGTGTGGATTCAATTGCTTGTTCATTCATTCGGCCAACCCATATAATGGTTTTGGGTTACAAAATTTCTTAACAAACTCTGTGCTCTAACGAACTCATGCAGAGGGATCAGTTGGCGTGTTGCTTGTTGTAGTTAGGTGCTGAAACGGCTTTCATG	51
miR167b-3p_4	csi-miR167b-3p,pab-miR167a	AGATCATGCGGCAGTTTCACC	ATAACCAAGTCTTGTTTGCCTCCTCCTCCTCCTCCTCTGTTTTCCCACTATTTATATCCCTCTAATCCCATCGTCTCCAGCCACCCCTTGCCCTCCCTTGGTTTATGCAAGAAGAGGAAGAAGATCGATCATTTGCTTGGTCTTGGTGGGCTGAATTAAAGTTGTAGAATTCTTTCTTAGTATGGTCGTGCACCACTAGCAGTTGAAGCTGCCAGCATGATCTAAACTTCTCACTCAAGGGGGGAGATCAGATCATGCGGCAGTTTCACCTGTTGACGGGAGCATGAGAAACCCTATTAA	270
miR171d_1	sly-miR171d	TTGAGCCGCGCCAATATCAC	TAATCCCGTTGTCGTTTCAGGCGACATGGGTCCTGTTTGAGATATATTCTTTATTCCTTCTGTTTTCCATCTTTCCTTAAGTCAGTATCGATCCCATGATGCGATACTCACAACCCCACAATCTATTTGTGCACATGATTCAGATCCCATGTTTCATATAAGAGCGGCTTTCTTCTTCCTTTCAATCCTGGGAGCTAGGTTGGTTGATGTTGGGAAAGCGATGTTGGTGAGGTTCAATCCGAAGACTGATTTACACTTGAACTGTGGAAACGATCTCAGATTGAGCCGCGCCAATATCAC	300
miR171_2	ctr-miR171,mes-miR171a,ppe-miR171h,mdm-miR171a,mdm-miR171b,mdm-miR171p,csi-miR171e-3p,csi-miR171g-3p	TTGAGCCGCGTCAATATCTCC	TGCTGAGTAACTGTACTGTACTGTAAAGGCAACCTTTGAACGACGGCAATGGTTCATTACAAGTAGGAAATTAAAGGCAAATTCTCTCTTTCTGAGGATCGGGTTCTTCTGCAAAATTGCACAAGAAGTACCGTGGCCGTTCAGGAGCTGTGGTTCGATTGAGAGAGAGTATGTCAATCAGAAAAGCTGAGGTATTGACGTGCCTCAATTTGAAGACATGGTTAGACGACCCATAGCCATGTTTTCGGATTGAGCCGCGTCAATATCTCCTCTCTCTCTCGTTTACCGGCCACATTCAGA	270
miR171b-3p_3	ath-miR171b-3p,ath-miR171c-3p,ptc-miR171a-3p,ptc-miR171b,mtr-miR171f,bna-miR171a,bna-miR171b,bna-miR171c,bna-miR171d,bna-miR171e,sly-miR171b-3p,bra-miR171a,bra-miR171b,bra-miR171c,bra-miR171d,bol-miR171a,rco-miR171a,rco-miR171b,aly-miR171b-3p,aly-miR171c-3p,tae-miR171b,gma-miR171i-3p,ssl-miR171a,lus-miR171i,mdm-miR171f-3p,cme-miR171d,cme-miR171b,mes-miR171b,mes-miR171c,stu-miR171d-3p,ata-miR171c-…	TTGAGCCGTGCCAATATCACG	TCTGCATGGTAGAAGGTATGTCTGTTCGATCTGTCTTTTTCTTTTAACATTTTCCTCTCTTTAGTTAAGGCCAGTGTTGTATCACTCTACTAATGGATTGTTTAATGGACCAGATCAAGTAATACGATTAAGAAGAATGGGTCAAACCCAAATGGAGTGTGAGGCGTGGATTGATTGAACAGTTTAACGAGATATTGGTCCGGTTCAATTAGAAAGCAGTGCTTATGTGCTTCAAGCTCTGCTCTTTGATTGAGCCGTGCCAATATCACGTAGCTCTGGTCTGTAAATCAAACAGATATG	270
miR171b-3p	zma-miR171b-3p,csi-miR171a	TTGAGCCGTGCCAATATCAC	TCTGCATGGTAGAAGGTATGTCTGTTCGATCTGTCTTTTTCTTTTAACATTTTCCTCTCTTTAGTTAAGGCCAGTGTTGTATCACTCTACTAATGGATTGTTTAATGGACCAGATCAAGTAATACGATTAAGAAGAATGGGTCAAACCCAAATGGAGTGTGAGGCGTGGATTGATTGAACAGTTTAACGAGATATTGGTCCGGTTCAATTAGAAAGCAGTGCTTATGTGCTTCAAGCTCTGCTCTTTGATTGAGCCGTGCCAATATCACGTAGCTCTGGTCTGTAAATCAAACAGATATG	269
miR167b-3p_3	aly-miR167b-3p,csi-miR167e-3p	GGTCATGCTCTGACAGCCTCACT	TTACATTTGCACACGCCAACCCTAGCTAGGTCATGCTCTGACAGCCTCACTCCTTCCCTCTTTGGGGCGTAAATGGATTCTCAGCTCCTTCATCTACCAGAAATAGAGAGAGAGAGAGACTGCAACTGCACTACTGCTTTTAGTATATTCCCTGCCTTGTGTTATATTCATGTGCTAACATGTACTAACCCCTTTATCCTTCATATATATGTTTTCCGTCTAACAGGAACCATGCCTACTTTTATTTATATCTACCACACGGGAATCTCGATTGCCAAGGTTTTATTTAAGCTTTATTTG	51
miR167i	gma-miR167i	TCATGCTGGCAGCTTCAACTGGT	GGAGCACACAAGGCAAGGCAAAGAGGAAACTCAAAATTATGGATACCCAGATGAGCCAAAATCAAATACAAGAGGAGCACAAACCTTTCGCAGGATTTCTGCAAGTAAACCAAATCGGTAACAGGGACGCCCACAGATAGAAAAGCAATTAATGGTTGGTTCAAGTTCAATAGGGATCGTTTCTCGTGCTCCCACCAACAGGTGAAACTGCCGCATGATCTGATCTTCCCTTTTTAAGGAAAGTTTAGATCATGCTGGCAGCTTCAACTGGTAGTGGTGCACGACTGAAGGAAAAGCTGC	272
miR160f-5p	osa-miR160f-5p,ptc-miR160e-5p,ptc-miR160f,mtr-miR160c,sbi-miR160f,rco-miR160c,ahy-miR160-5p,tcc-miR160a,bdi-miR160e-5p,cme-miR160d,mes-miR160f,cpa-miR160d	TGCCTGGCTCCCTGAATGCCA	TTTGCTCTTAATTGCGTGCGTTTGTTGTGATCTAATTGCCTCATCAGTGTTTGAATCGGTTATGTATTTCAATCGAATTGGTTCTCTAGATCTCGAAAATTTATTGATGACCATGAAATTAATAGATGGTTAATTTGTGTTTTAATTGATATTGATAGATCTTTTCCTTTTGTGGTGCACACCCCACTTTGCAGGTTGGGAAGATGGAGCTCAAGGCGAGTAGTTCATGAAACAGTCAAGCAATTGATCTGCCTGGCTCCCTGAATGCCATCTGAGAAGCCTGTCAAGAGCTTTGACACT	270
miR160a_1	vvi-miR160a,vvi-miR160b,mes-miR160e	TGCCTGGCTCCCTGAATGCCATC	TTTGCTCTTAATTGCGTGCGTTTGTTGTGATCTAATTGCCTCATCAGTGTTTGAATCGGTTATGTATTTCAATCGAATTGGTTCTCTAGATCTCGAAAATTTATTGATGACCATGAAATTAATAGATGGTTAATTTGTGTTTTAATTGATATTGATAGATCTTTTCCTTTTGTGGTGCACACCCCACTTTGCAGGTTGGGAAGATGGAGCTCAAGGCGAGTAGTTCATGAAACAGTCAAGCAATTGATCTGCCTGGCTCCCTGAATGCCATCTGAGAAGCCTGTCAAGAGCTTTGACACT	272
miR399_1	tae-miR399	TGCCAAAGGAGAATTGCCC	TCATACTTTCACATGAAAAGGTTCACTAATCAATTCCTTTGAATAGAGAACAGCAACCAAAGTTCAGTAGAGATGTTCTAATATCACATTTAATTTACGAGCTCTAATTATTTGTTCAACTTAATTAAGGCTGGCCGAATCAAGCGGCATAAAAGGAGAAATGAATTCTTGTTGAACGACAAAAGCAGAGGACAAGGAAGCAAAACACTTGTACACAGAAGAATAACAGTGCAGTTCTCCTTTAGCAGAGAGCTCTGCACTACTTCCAGTGCAGTTATGTTTGCCAAAGGAGAATTGCCC	300
miR168a-3p	ath-miR168a-3p,ptc-miR168a-3p,ptc-miR168b-3p,aly-miR168a-3p,mtr-miR168c-3p,sly-miR168b-3p,bra-miR168b-3p,bra-miR168c-3p,csi-miR168-3p	CCCGCCTTGCATCAACTGAAT	AGATTCCATTTCTTTACGGGCGAACGGATTCCCGCCTTGCATCAACTGAATCGGAGATGGCTGTGAAGTTGGCGGTGGATTGGTGCTTCCGGCGTCGCCGATGGTCAGATCTTGGATTCGATTTGAATGGCTTTCTGGTATTGATCTTCTGGAATTCGTCTTTTTTATTTGATCTGACCTGTTTCTTATTTGCTTTTCTTTTCCGAATTCATTGATTGGGATCTAGCTGATTAGGCTTAGGGCTTGGATAGTATTTGGTTTGTCGATGGAATTTGGTACTGCCTTCTTTCAATTCTCATT	51
miR168-3p	lja-miR168-3p	TCCCGCCTTGCATCAACTGAAT	AGATTCCATTTCTTTACGGGCGAACGGATTCCCGCCTTGCATCAACTGAATCGGAGATGGCTGTGAAGTTGGCGGTGGATTGGTGCTTCCGGCGTCGCCGATGGTCAGATCTTGGATTCGATTTGAATGGCTTTCTGGTATTGATCTTCTGGAATTCGTCTTTTTTATTTGATCTGACCTGTTTCTTATTTGCTTTTCTTTTCCGAATTCATTGATTGGGATCTAGCTGATTAGGCTTAGGGCTTGGATAGTATTTGGTTTGTCGATGGAATTTGGTACTGCCTTCTTTCAATTCTCATT	51
miR529a	osa-miR529a,sbi-miR529	CTGTACCCTCTCTCTTCTTC	TATTACTTATATGTCGTTTGCTGAAAACCCTGGCCCAATCGTCGGTGACGCCAGTGGGAGAAGCGAGGGGCAGCAGACATGGACATGTGTTGTGGTTTATTTATAGATGATGATTTATGGAGCCATACTTCTAAACCAGAGAGATGCTCGTTTACTACCTCATCCTTGTCATGATGAATAATCTCATTAAGACTAATAGCAGAAGAGAGAGAGTACAGCTTCGACTTCTCCATAATGGGGGGAAAGAAGCTGTACCCTCTCTCTTCTTCTGTTTGTCTTCGATGAAACATTTTATACTCT	269
miR408-3p_2	ath-miR408-3p,ptc-miR408-3p,pta-miR408,vvi-miR408,aly-miR408-3p,ahy-miR408-3p,csi-miR408-3p,gma-miR408a-3p,gma-miR408b-3p,gma-miR408c-3p,mtr-miR408-3p,vun-miR408,mes-miR408,lus-miR408a,mdm-miR408a,cme-miR408	ATGCACTGCCTCTTCCCTGGC	TGCCCCCCGTGTACTACATATTTTAGCCCAAACGCCCGTATAAACACCCACCTTCCAACTCACTCACGCCATCCATCTCTCTCTCTCTCTCAACCGCAAGAGCAAGAGAACAGAACAACTCAGAAGCAGAGCCCAAACGCAAAGGTATGTAAGATATATGGCAAGTAATGTAGAGGGAGGGATTGGGGATGGAGGCAAGAGACAGATAGACAGACAGGGATAAGACAGAGCATGGGATGGACCATTCAACAGAGGCATGGAGCTGTTGTTGCTCTTCCCATGCACTGCCTCTTCCCTGGC	300
miR160h_1	ptc-miR160h,nta-miR160d	TGCCTGGCTCCCTGCATGCCA	TTTGTCTGGATAGTCTTACCAAACAGCTGGAACGAAGTAACACTAGCTTTTGCTGTCATGTTGCAGTTATGATGGCCAGAAGTTTCTGTGCCAAAGAAATGCACACTGCCTTGGCTATGTGGTGACGAGTTGTCTGAGTGTGATGAACTACCAATACTCAATTCAGTGGACACACAACTTGACTTCGGTGTAGTTTTGTTGCCATAAATATTATTAGAATACATGTCACCCATATTTTTAGATACAAAATTGGATAAACTGGATACACAGATTGGATCATGCCTGGCTCCCTGCATGCCA	300
miR397a_3	ath-miR397a,osa-miR397a,ptc-miR397a,vvi-miR397a,sbi-miR397-5p,bdi-miR397a,rco-miR397,aly-miR397a-5p,aly-miR397b-5p,csi-miR397-5p,tcc-miR397,gma-miR397a,gma-miR397b-5p,ssl-miR397,lus-miR397b,cme-miR397,mtr-miR397-5p,ppe-miR397,mes-miR397b	TCATTGAGTGCAGCGTTGATG	TCATTGAGTGCAGCGTTGATGAATTCCAATTTCCAATCACCACTGTTGTAATTTTGCTCTTGTAAAGAAATGTGAGTTGATTTCGTCCGCGCTGCACTCAATTATGTTTTTAATCTTTCTGGGGCAGGTTGAGTCGCTTGCAAATACAAATACAAGGTTCCAACCGTCAACAGGTTGCTCTTATATATTATTATATGCGGTAATTCTTTTATAGGGAAAGAAGTTGTTTGTTCAAAATTCAGTTACTTGTCTCAGCTAGAGTAATCGATAACACCAAATTTGCATATATAGCTCTGATGT	21
miR167d_1	bna-miR167d,mes-miR167b,lja-miR167a,lja-miR167b,lja-miR167c,gma-miR167l	TGAAGCTGCCAGCATGATCT	AAGCTTTGTGAAGGTCTCCCGAGGGAACAAGTGAAGCTGCCAGCATGATCTAGCGTTGGTTGGTCCAAAATAATAAATTTTATTTACATTTGCACACGCCAACCCTAGCTAGGTCATGCTCTGACAGCCTCACTCCTTCCCTCTTTGGGGCGTAAATGGATTCTCAGCTCCTTCATCTACCAGAAATAGAGAGAGAGAGAGACTGCAACTGCACTACTGCTTTTAGTATATTCCCTGCCTTGTGTTATATTCATGTGCTAACATGTACTAACCCCTTTATCCTTCATATATATGTTTTCC	51
miR394a_2	vvi-miR394a,vvi-miR394c,mes-miR394c	TTGGCATTCTGTCCACCTCCAT	TTTCTCAGGGGTCTTGTTACAGAGCCATTTTGGCATTCTGTCCACCTCCATTTAGAATTCTATATGGGTAGTGCATCACTTGGAGGTGGCCAGCATGTCAAAATAGCTGTGTAAATTTTCCTCTGAGAGACCTTACAAGATCAACATATTTGTATTCTCAATATGATCAGAGAAACTTTAGCTCAAGTTGGGCATATCTGGGTTTCTTCAATGTTTTTCTTTTCTCTTCAGCGACGACGCTTGTTCCCTTGAAACTCAACTCTCTTCTTTCTCTCTGCTTTCTCCTATCTAATATTTCTT	51
miR396b-5p	ath-miR396b-5p,osa-miR396c-5p,sbi-miR396c,gma-miR396b-5p,ptc-miR396c,ptc-miR396d,ptc-miR396e-5p,mtr-miR396a-5p,bna-miR396a,pta-miR396,gma-miR396c,aqc-miR396b,zma-miR396e-5p,zma-miR396f-5p,ccl-miR396,rco-miR396,aly-miR396b-5p,bgy-miR396b,bcy-miR396b,tcc-miR396c,tcc-miR396e,bdi-miR396e-5p,gma-miR396k-5p,cca-miR396a-5p,lus-miR396b,nta-miR396b,nta-miR396c,mdm-miR396c,mdm-miR396d,mdm-miR396e,cme-miR39…	TTCCACAGCTTTCTTGAACTT	TTCCACAGCTTTCTTGAACTTAGACAGCATGAGCGAGGTCATCTCCGCGAAGACAAGCTTTTATATACTAAGCTCAAGAAAGCTGTGGGAAAACATGGGTTGATACAAAAACAAAAACAAAAAAAAGAATACTGGTTGTTACAGTTGGGATTATTTCTCCTCTCTTGCTCCGACTCTAATAAGCGGTAAGCAGATTTCAATTGTTATTTTCTTCTGTAACGCAGTGTTCTACTGTGTGGTGTGATACAGGGCCTTGTTCTTCCTTCAACAGACATCTGTTAATGTTTATATTTCTACATA	21
miR168a-5p	ath-miR168a-5p,ath-miR168b-5p,gma-miR168a,ptc-miR168a-5p,ptc-miR168b-5p,bna-miR168a,vvi-miR168,ccl-miR168,crt-miR168,rco-miR168,aly-miR168a-5p,aly-miR168b-5p,tcc-miR168,mtr-miR168b,mtr-miR168c-5p,vun-miR168,mes-miR168a,cca-miR168a,lus-miR168a,lus-miR168b,nta-miR168d,nta-miR168e,mdm-miR168a,mdm-miR168b,ppe-miR168,atr-miR168,bra-miR168a-5p,pab-miR168a,csi-miR168-5p	TCGCTTGGTGCAGGTCGGGAA	CTGTGGTTATTTATCACTGTCGTCTCTAATTCGCTTGGTGCAGGTCGGGAATGCTTCGCTCTGTAGCTGCCGTCTCCTTCCTCTCGCAAGATTCCATTTCTTTACGGGCGAACGGATTCCCGCCTTGCATCAACTGAATCGGAGATGGCTGTGAAGTTGGCGGTGGATTGGTGCTTCCGGCGTCGCCGATGGTCAGATCTTGGATTCGATTTGAATGGCTTTCTGGTATTGATCTTCTGGAATTCGTCTTTTTTATTTGATCTGACCTGTTTCTTATTTGCTTTTCTTTTCCGAATTCAT	51
miR399d_3	ath-miR399d,ptc-miR399a,aly-miR399d-3p,aly-miR399g-3p,aly-miR399i-3p,tcc-miR399h,hvu-miR399,ghr-miR399e,cme-miR399a	TGCCAAAGGAGATTTGCCCCG	AACACTTTAACCATGATCCATGATGAAGAGACATTTTTCCATGAATGAATGGCAATGGCATATACTTAAGAATGAAGGGCATATCCAATTTTCTGAAACTCATAAATATCAGTACTACTCCATCTATGCAGTCCACAGCAAGACAAGCAACAGCAGGTGCAGCTGCATTACAGGGCCTTCCTCCTTTGGCAGTTGTCGACTCGAGCAAAATGTGGGCTAACTAACCACATTGTCTTGTAGTTTGTCAACTGCCAAAGGAGATTTGCCCCGCAATTCTTCTGCACCATTAGTAGGAAAAGA	270
miR166d-5p_2	osa-miR166d-5p,zma-miR166c-5p,gma-miR166a-5p,mtr-miR166g-5p,csi-miR166e-5p,csi-miR166a-5p,aly-miR166a-5p,aly-miR166c-5p,aly-miR166d-5p,gma-miR166c-5p,bdi-miR166e-5p,gma-miR166l,stu-miR166a-5p	GGAATGTTGTCTGGCTCGAGG	GGAATGTTGTCTGGCTCGAGGTCACGTAGGTGATTTTGTAGATTTTCCTATAGTTTTTCTTTAGAGTTCTATGGAAAGTTTGGATTCAATCCCTAAGTGACCTCGGACCAGGCTTCATCCCCGTCAACCAACATATGCTATCTTCTCTTTTCCATCTATCTCTGTCTCTCTCATGTTTTCTCTCAAGGTGAGAACACATCAAACTTGTAATCACAAATTCTCTCTCTCTCTCTCTCTCTAAAGCTTTGAATTTACAGGAATTTTCTTTGATTATGAATTGTTGATTTGTTTGATTCTGGC	21
miR399a_6	osa-miR399a,osa-miR399b,osa-miR399c,sbi-miR399a,sbi-miR399c,zma-miR399a-3p,zma-miR399c-3p,sbi-miR399h,ptc-miR399f,ptc-miR399g,vvi-miR399a,vvi-miR399h,sbi-miR399j,zma-miR399h-3p,csi-miR399c-3p,tcc-miR399g,bdi-miR399b,vun-miR399b,mes-miR399a,lus-miR399b,lus-miR399d,mdm-miR399a,mdm-miR399b,mdm-miR399c,bdi-miR399c,gma-miR399i,ata-miR399b-3p,ata-miR399a-3p	TGCCAAAGGAGAATTGCCCTG	GCTCTGCACTACTTCCAGTGCAGTTATGTTTGCCAAAGGAGAATTGCCCTGCCATTTCCTTCACAGTTGTTGGACGCCTGTCACATCTCAGAGACTTGGTGCTGGGTGCATTCCAACTGATGGTTGTTTGGTAAGGTAAAGACCTCCTAGTCGCAGACTCACAGATCTCTCTCTCTCTCTCTGTAAAGAACTAAAGATAGGTATAGGAAATTTAGCAACTATGTAAATGCTTTGTCTGTATCTATATTCTATAACAGTCTTCTTGTTCTCTTGGTTTCCAATATTACATGAGCCGACTCC	51
miR171i-3p	osa-miR171i-3p,sbi-miR171h,zma-miR171l-3p,zma-miR171m-3p	GGATTGAGCCGCGTCAATATC	CCGTGCTGAGTAACTGTACTGTACTGTAAAGGCAACCTTTGAACGACGGCAATGGTTCATTACAAGTAGGAAATTAAAGGCAAATTCTCTCTTTCTGAGGATCGGGTTCTTCTGCAAAATTGCACAAGAAGTACCGTGGCCGTTCAGGAGCTGTGGTTCGATTGAGAGAGAGTATGTCAATCAGAAAAGCTGAGGTATTGACGTGCCTCAATTTGAAGACATGGTTAGACGACCCATAGCCATGTTTTCGGATTGAGCCGCGTCAATATCTCCTCTCTCTCTCGTTTACCGGCCACATTC	270
miR396b-3p	ath-miR396b-3p,aly-miR396b-3p,bra-miR396-3p	GCTCAAGAAAGCTGTGGGAAA	CTCTCAACACTACTGTAATAAAGCCAAGTAGTTATTATTGCACTTAAGCTACTGGAGTTTATCTAAACCTGCTATTCTACAAGGCATAGATGCAGCGGTCATAGGATTTGCAGTGCCTATTGTGGTGGTTCGAGGGCTTTGAGTCGATCAAGGAAAGAACATGGATCAACTCGTATTTTTCCACAGCTTTCTTGAACTTAGACAGCATGAGCGAGGTCATCTCCGCGAAGACAAGCTTTTATATACTAAGCTCAAGAAAGCTGTGGGAAAACATGGGTTGATACAAAAACAAAAACAAAA	270
miR397a_6	lus-miR397a,bdi-miR397b-5p	ATTGAGTGCAGCGTTGATGAA	ATTGAGTGCAGCGTTGATGAATTCCAATTTCCAATCACCACTGTTGTAATTTTGCTCTTGTAAAGAAATGTGAGTTGATTTCGTCCGCGCTGCACTCAATTATGTTTTTAATCTTTCTGGGGCAGGTTGAGTCGCTTGCAAATACAAATACAAGGTTCCAACCGTCAACAGGTTGCTCTTATATATTATTATATGCGGTAATTCTTTTATAGGGAAAGAAGTTGTTTGTTCAAAATTCAGTTACTTGTCTCAGCTAGAGTAATCGATAACACCAAATTTGCATATATAGCTCTGATGTCA	21
miR397-5p_1	sly-miR397-5p	ATTGAGTGCAGCGTTGATGA	ATTGAGTGCAGCGTTGATGAATTCCAATTTCCAATCACCACTGTTGTAATTTTGCTCTTGTAAAGAAATGTGAGTTGATTTCGTCCGCGCTGCACTCAATTATGTTTTTAATCTTTCTGGGGCAGGTTGAGTCGCTTGCAAATACAAATACAAGGTTCCAACCGTCAACAGGTTGCTCTTATATATTATTATATGCGGTAATTCTTTTATAGGGAAAGAAGTTGTTTGTTCAAAATTCAGTTACTTGTCTCAGCTAGAGTAATCGATAACACCAAATTTGCATATATAGCTCTGATGTCA	20
miR319a-3p	mtr-miR319a-3p,gma-miR319a,gma-miR319b,ptc-miR319a,ptc-miR319b,ptc-miR319c,ptc-miR319d,mtr-miR319b-3p,ctr-miR319,gma-miR319e,lus-miR319b,ppe-miR319a,cme-miR319b,cme-miR319a,atr-miR319a,atr-miR319c,pab-miR319a,pab-miR319b,pab-miR319c,pab-miR319f,pab-miR319g,pab-miR319i,pab-miR319k,pab-miR319l,pab-miR319m,pab-miR319n	TTGGACTGAAGGGAGCTCCC	ATCATACTCAACCATGATTTAAATGGGTGATTTGTCCAATATATTGTAGATAAGTTGGCTAGTTATGCATGTGCAATAATACTGGAATGCAATCTGGGAAGAGAGCTTCCTTCAGTCCACTCATGGGGAGTGGTAAGATTTAATTAACTGCCGACTCATTCACCCAAATACCAAGTAAAAGAAGGGAGCCATCGCTTGGTAGATGAGCGAATGATGCGGGAGATAAGTTGGATCTTATGCTTCCCGTCCTTGGACTGAAGGGAGCTCCCTTTACCGTCATGCTATCCCAATTTCTTGTGT	269
miR399b	ath-miR399b,ath-miR399c-3p,osa-miR399d,sbi-miR399d,zma-miR399e-3p,sbi-miR399i,mtr-miR399l,mtr-miR399p,vvi-miR399b,vvi-miR399c,pvu-miR399a,zma-miR399i-3p,zma-miR399j-3p,rco-miR399a,aly-miR399b-3p,aly-miR399c-3p,csi-miR399d-3p,tcc-miR399i,vun-miR399a,gma-miR399a,gma-miR399b,gma-miR399c,gma-miR399h,mdm-miR399i,mdm-miR399j,mes-miR399f,pab-miR399d	TGCCAAAGGAGAGTTGCCCTG	TTGAAGGAAGAGTGAAAAGCATGAAAAGGTAATGGAGAACAGAGGGAGAGAGATTGCAATCAGGAAAAGGAAATAAAGCAGGGTGCAGGGGAATTTTTCAGAAGATATGGTGTTGCTTATTCATCACTGTACGTAGTCTGTAGCACATCACATTTTGTGGAACGACAAGAGCAAAGTCCAAGGAAACTGAACATGTGTGTGCAGAGGAATAACAGTGCAATCCTCCTCTTGCAGAGAGCTCCGCACTGCTCTTCAATTTTAGGGTGCAGTGCTGCTGTTTGCCAAAGGAGAGTTGCCCTG	300
miR408b_1	ppt-miR408b,cca-miR408,nta-miR408,stu-miR408b-3p	TGCACTGCCTCTTCCCTGGCT	GCCCCCCGTGTACTACATATTTTAGCCCAAACGCCCGTATAAACACCCACCTTCCAACTCACTCACGCCATCCATCTCTCTCTCTCTCTCAACCGCAAGAGCAAGAGAACAGAACAACTCAGAAGCAGAGCCCAAACGCAAAGGTATGTAAGATATATGGCAAGTAATGTAGAGGGAGGGATTGGGGATGGAGGCAAGAGACAGATAGACAGACAGGGATAAGACAGAGCATGGGATGGACCATTCAACAGAGGCATGGAGCTGTTGTTGCTCTTCCCATGCACTGCCTCTTCCCTGGCT	300
miR166c-5p_1	csi-miR166c-5p	GGGAATGTTGTCTGGTTCGAG	GGGAATGTTGTCTGGTTCGAGACCATTCATGTGAAAGAAGATAAAATCAGCATCAGATGGGTGATTTCGGACCAGGCTTCATTCCCCCCAACTCGGAAGAATTTCGTGCTGCCATGATCATCCGATGACCTCTGGTTGTAATTTGGTGTATTTTCTTCACTGACTCACTGATCAATGCCCTATTTCCTACTAGCTATACCTGCATCAACTACTACTGTGTTCATTTGTTTCAACAAGTAATTGTAGAACTTTTTCTGTTTTCTCATGCGGAGATGACGGTGAGTTCTTTCTTGTTTCTTC	21
miR167a	bna-miR167a,bna-miR167b	TGAAGCTGCCAGCATGATCTAA	TTTTCCTTCAGTCGTGCACCACTACCAGTTGAAGCTGCCAGCATGATCTAAACTTTCCTTAAAAAGGGAAGATCAGATCATGCGGCAGTTTCACCTGTTGGTGGGAGCACGAGAAACGATCCCTATTGAACTTGAACCAACCATTAATTGCTTTTCTATCTGTGGGCGTCCCTGTTACCGATTTGGTTTACTTGCAGAAATCCTGCGAAAGGTTTGTGCTCCTCTTGTATTTGATTTTGGCTCATCTGGGTATCCATAATTTTGAGTTTCCTCTTTGCCTTGCCTTGTGTGCTCCTTTCT	51
miR529-3p	zma-miR529-3p,bdi-miR529-3p	GCTGTACCCTCTCTCTTCTTC	TTATTACTTATATGTCGTTTGCTGAAAACCCTGGCCCAATCGTCGGTGACGCCAGTGGGAGAAGCGAGGGGCAGCAGACATGGACATGTGTTGTGGTTTATTTATAGATGATGATTTATGGAGCCATACTTCTAAACCAGAGAGATGCTCGTTTACTACCTCATCCTTGTCATGATGAATAATCTCATTAAGACTAATAGCAGAAGAGAGAGAGTACAGCTTCGACTTCTCCATAATGGGGGGAAAGAAGCTGTACCCTCTCTCTTCTTCTGTTTGTCTTCGATGAAACATTTTATACTC	270
miR166e	cpa-miR166e	GGACCAGGCTTCATTCCCC	CTTCATCACTGGTGTGAAAAGAATGCTGAGGATGGTGTAATAAGTGGACTCCATGTCATCTGACCCAAGAAAGAATCTCTCCCCATCCTCACGTATATAAGGACCCATGAAAGATAATGCATGGCCAAATCAATCTCAAAGTTCTCTCTCTCTCTCTCATTAAAACGAGCTGAGGGTTGAGGGGAATGTTGTCTGGTTCGAGACCATTCATGTGAAAGAAGATAAAATCAGCATCAGATGGGTGATTTCGGACCAGGCTTCATTCCCCCCAACTCGGAAGAATTTCGTGCTGCCATGATC	268
miR319a-5p_1	mtr-miR319a-5p	AGAGCTTCCTTCAGTCCACTC	AGAGCTTCCTTCAGTCCACTCATGGGGAGTGGTAAGATTTAATTAACTGCCGACTCATTCACCCAAATACCAAGTAAAAGAAGGGAGCCATCGCTTGGTAGATGAGCGAATGATGCGGGAGATAAGTTGGATCTTATGCTTCCCGTCCTTGGACTGAAGGGAGCTCCCTTTACCGTCATGCTATCCCAATTTCTTGTGTTTGGAATTCCATCTGCTATCATTTTCTTTTTCGTTTTTCTTTTGCTATATATATATGCTTAGATTAGATCTGTCTGCGCCTGGTATCATTTTCCATAGAAA	21
miR529b	osa-miR529b	AGAAGAGAGAGAGTACAGCTT	ACATCATATGGCCCAGGACCCTGTAAGAAATCATTTTCATGTGTTGAGTTATTACTTATATGTCGTTTGCTGAAAACCCTGGCCCAATCGTCGGTGACGCCAGTGGGAGAAGCGAGGGGCAGCAGACATGGACATGTGTTGTGGTTTATTTATAGATGATGATTTATGGAGCCATACTTCTAAACCAGAGAGATGCTCGTTTACTACCTCATCCTTGTCATGATGAATAATCTCATTAAGACTAATAGCAGAAGAGAGAGAGTACAGCTTCGACTTCTCCATAATGGGGGGAAAGAAGCT	270
miR159a_4	mdm-miR159a,mdm-miR159b,cpa-miR159b,pab-miR159b,pab-miR159c	CTTGGATTGAAGGGAGCTCC	CGTTTCTGTTTCTGTTTATCCAGTGGTTTTGACAAGCAAGGTTTGTCTGGAACAAGAGAAGGAAAAAGGAAAAACCAACAACTGTTTGAGGTTTGGGTGAAATGGAGCTCCCTTCTTTCCAACATAGTGAGGAATAGGGTGTTTACATCTGCTGGTTCATGAATACCTTTGGGTGCGCATTTCAAAGGGGTACGCGCAGTTTAAGGGTGGGCATGAACCAGGAGATGAGATTGCCTTCTTCTTTTCTATCTTGGATTGAAGGGAGCTCCAATGACGTCTCTCTCTCTCTCTCTCTCTCTT	269
miR398b	osa-miR398b,ptc-miR398b,ptc-miR398c-3p,mtr-miR398b,mtr-miR398c,vvi-miR398b,vvi-miR398c,aqc-miR398b,rco-miR398b,tcc-miR398a,gma-miR398c,bdi-miR398a,cca-miR398,lus-miR398a,nta-miR398,ppe-miR398a-3p,mdm-miR398b,mdm-miR398c,cme-miR398a,gma-miR398d,mes-miR398,csi-miR398b-3p	TGTGTTCTCAGGTCGCCCCTG	AAAATCGTACTCGCTTCAACTACTATAGTTCCATCTCTCTCGGAAGTACAAGATGCAGTACAGTAAGGCGAAGAGCGCTGTACTTATCTAAGTTGCACTATATAACACGGTATCAGTGGTTCTCTCTTTTATTACGGAACAAATTCAAACGAGGCCGGAAGGGGAGGTGGTGCAGCTCAACAGGGTCGTCCTGAGATCACATGTGACACCCAATTGGCTCCCTTGTTAAGGTGTGTTACTGTGCGTTTATGTGTTCTCAGGTCGCCCCTGCCGAACTTCCCACCACCGCACGATCGGCAT	270
miR159a_2	pta-miR159a	TTGGATTGAAGGGAGCTCCA	GTTTCTGTTTCTGTTTATCCAGTGGTTTTGACAAGCAAGGTTTGTCTGGAACAAGAGAAGGAAAAAGGAAAAACCAACAACTGTTTGAGGTTTGGGTGAAATGGAGCTCCCTTCTTTCCAACATAGTGAGGAATAGGGTGTTTACATCTGCTGGTTCATGAATACCTTTGGGTGCGCATTTCAAAGGGGTACGCGCAGTTTAAGGGTGGGCATGAACCAGGAGATGAGATTGCCTTCTTCTTTTCTATCTTGGATTGAAGGGAGCTCCAATGACGTCTCTCTCTCTCTCTCTCTCTCTTT	269
miR164a_2	far-miR164a,far-miR164b	TGGAGAAGCAGGGCACTTGCT	CTTCAGATAAGTAGCTCTCGGAGCTTCCTTCTCCAAAGCTTGGTGAAAGATCCACCTTTGGATTGCTTTCCAGCTTGTTGAGATGACTCAAGACAGCTTTTATGACCTTCTTATCGCAAGAGAAAGGGTTTAAACCAGTACCCATATCTGGTATATTCCCCAAGTTGTTTAAAGCTTTGGTGGGTATGTTTGGTTCAATTTGAGCGAGTTGTGACAAGGTCGGGTTGGTCATGAGAACCTGGGAAAAATTGGAGAAGCAGGGCACTTGCTCAAACTCCTCTAGATTTGCTGGAGTTTGGT	270
miR482b_2	ghr-miR482b	TCTTGCCTACTCCACCCATGCC	ATCATCAAATGCTTGCTTGACAAGCGATGTCTTGCCTACTCCACCCATGCCAACCACCAAAAGTACTCCAAGGCGTGGACTGCCCTTCACAAGAAACTCAATGATTTCCTTCTTTGGTTTGTCAATCCCCACAAGATCAGCTTCCTCGAGTAGAAGAGAGTCTCCTCTGAGGTCATACCAAGTATCACTCGCAAAATTTGAATTCGGGCCTTGATCCAGCCTACCGAAATTAAATCGTTGGAGTCTTTGTGAGATTTCATCTACTGTAGCTTTAATCTCTAGTATCTGTGGGAATATCGG	51
miR2950-5p	vvi-miR2950-5p,mes-miR2950,atr-miR2950	TTCCATCTCTTGCACACTGGA	TTCCATCTCTTGCACACTGGAGCAGCTTTCTGTCCCTGGGCTGGTGTGCAAGAGATGGAATGCATCATTAATGCGTGCCTTTCTTGCCAGTGAAGTGTGGAGTGTTATCATCCACTGTTGTTATGCATGAAAGCTGAGGTTCCCATGTCTCCAGGTGGGTATGTAGCTTGATTATACTTGGTTTTTCTCATTATTCCTGCTATAACAAACAGATTGCTGTATCCCCAAGCTGGATTGAGCATAATATTGTGCTATTCACTGTGACAATCAGGTCAATGATCCTTGCTTCTTCCTACAGGA	21
miR6300	gma-miR6300	GTCGTTGTAGTATAGTGG	TTCGTCATATAAATCTATTTTTTGTTCGTGATGGTTATTATTTTAACGGTGGGGATTATAAAGAACTTATTTTATTGGTAATCCGTTTTAGGCACGCGTGGGTCGTTGTAGTATAGTGGTGAGTATTCCCGCCTGTCACGCGGGCGACCCGGGTTCGATCCCCGGCAACGGCGTTTTGTGCTTTCGTCATATAAATCTATTTTTTCTTCGTGATGGTTATTAATTTTAACAGTGAGGATTAAATAACGTATTTTATTGTTAATCAGTGAAAGACACGCGTGGGTCGTTGTAGTATAGTGG	119
miR395b_3	tae-miR395b,bdi-miR395a,bdi-miR395b,bdi-miR395c-3p,bdi-miR395m,bdi-miR395e-3p,bdi-miR395f-3p,bdi-miR395g-3p,bdi-miR395h-3p,bdi-miR395j-3p,bdi-miR395k-3p,bdi-miR395l-3p,bdi-miR395n-3p,bdi-miR395o-3p,cpa-miR395a,cpa-miR395b,cpa-miR395c,cpa-miR395d,cpa-miR395e,bdi-miR395q,ata-miR395e-3p,ata-miR395a-3p,ata-miR395d-3p,ata-miR395f-3p,ata-miR395c-3p	TGAAGTGTTTGGGGGAACTC	GTTGAAGGTATCAATGCATCTTTCTCTCTACTGAAGTGTTTGGGGGAACTCCAGGTGCCACTGGATATATATATTACCTGATCTCCAAGGTGAGAATGTAACCCAGTTTTATCTCTTCTCATTCAGATTGTTGGACCCCCCTCTCTCTCTCTCTTCTCTCTCTATTATAGCATTATTATATATACTTTGTTTAATTGCTAAACTTGTCTTGATGTTAAAGGGTAGTCTCGATCTTTAAGTCATTAGAAAGGATAGAACTTTAGCTCTCTCAAACGTTCTACAGCGTGGGCTGTCATTCTT	51
miR171f-3p	zma-miR171f-3p,gma-miR171c-3p,gma-miR171o-3p,gma-miR171q,mdm-miR171m,mdm-miR171n,atr-miR171b	TTGAGCCGTGCCAATATCACA	ATTGCCACATTCTGCATTGCTATACCATCGGTCACTGTTCTTTTAATCGTCCTCTTATATGCTTTCGTTGTCGTCGTCGAACGTCATCATCGTCGGGCATGAATTAAGTTTACATTCATACGCGTTGCCGCCGGTCATAACTCTGCAATTTCGTGGAGGCAAGTAAATAAATTGTTTCTGTTTTGATTTCTTTCGACAGGGTGATGCTGGGTGAAAGTGAGATGTTGGAATGGTTCAATCAAATCAAAGCTCCTAACTCAATTAGGTGATTTCATTTGATTGAGCCGTGCCAATATCACA	300
miR2673a	mtr-miR2673a,mtr-miR2673b	CCTCTTCCTCTTCCTCTTCCAC	CCTCTTCCTCTTCCTCTTCCACTCTCTGACAGCTCGATGAGACTGACTCGCCTGTTTCTTCGCTCCATTGGCACAACCCCAGAAGTCCTTTCATGGAGCCATAGCCGTTGAAAGAAGATAAATGGAACCCATCGGAATCGTTGTGAAGGGGAGAAGAAGAGGTGACAGGGTGGTGGTTTGTTTCCTTGGCTTTGATAATGTAGGACGTGGTGTTAAGTGGAGCGCTGGGGACATGGAGGAGGGCATACTGATACTGTGCTTTCTTCAACTTATTTGTCGTGGTGAAATGATGGGGAGCTC	22
miR171b_2	osa-miR171b,osa-miR171c-3p,osa-miR171d-3p,osa-miR171e-3p,osa-miR171f-3p,sbi-miR171b,sbi-miR171d,sbi-miR171a,zma-miR171d-3p,zma-miR171j-3p,zma-miR171e-3p,zma-miR171i-3p,ptc-miR171e,ptc-miR171f,ptc-miR171g-3p,ptc-miR171h-3p,ptc-miR171i,mtr-miR171d,tae-miR171a,vvi-miR171a,vvi-miR171c,vvi-miR171d,vvi-miR171i,sly-miR171a,sbi-miR171i,sbi-miR171k,bdi-miR171c-3p,aqc-miR171a,aqc-miR171b,aqc-miR171d,crt-mi…	TGATTGAGCCGTGCCAATATC	TACATTGCCACATTCTGCATTGCTATACCATCGGTCACTGTTCTTTTAATCGTCCTCTTATATGCTTTCGTTGTCGTCGTCGAACGTCATCATCGTCGGGCATGAATTAAGTTTACATTCATACGCGTTGCCGCCGGTCATAACTCTGCAATTTCGTGGAGGCAAGTAAATAAATTGTTTCTGTTTTGATTTCTTTCGACAGGGTGATGCTGGGTGAAAGTGAGATGTTGGAATGGTTCAATCAAATCAAAGCTCCTAACTCAATTAGGTGATTTCATTTGATTGAGCCGTGCCAATATC	300
miR157a-5p	ath-miR157a-5p,ath-miR157b-5p,ath-miR157c-5p,gma-miR156d,gma-miR156c,ptc-miR156g,ptc-miR156h,ptc-miR156i,ptc-miR156j,mtr-miR156e,mtr-miR156f,mtr-miR156h-5p,gra-miR157a,gra-miR157b,bna-miR156b,bna-miR156c,vvi-miR156f,vvi-miR156g,vvi-miR156i,sly-miR156a,sly-miR156b,sly-miR156c,bra-miR157a,bol-miR157a,rco-miR156f,rco-miR156g,rco-miR156h,aly-miR157a-5p,aly-miR157b-5p,aly-miR157c-5p,ahy-miR156b-5p,tcc…	TTGACAGAAGATAGAGAGCAC	TTGACAGAAGATAGAGAGCACAAGTGAACATCCGCAGGAAGGCTTGCGTTTGAGCACTGTTGTGCTCTCTCTTCTTCTGTTAACAGAAATATACATGGCTTTGAAGCCTGACTCTTTGATCTGTTTTCGTCACTCGATTCAAGGTGATGTAAACCTCTCTCTCTCTCCTCTGTTATGTGTATGTGTGGGTTATAGACCTTTGTGTTTTGCTGGATCTCCTTTTTTTTCAATAATTGAGCGAAGATCCCTAGACGCATGAACTCGATCACTTTTGCTAATTATTTCTCTTCTAGCTAAAAC	21
miR169b-5p	ath-miR169b-5p,ath-miR169c,osa-miR169b,osa-miR169c,sbi-miR169b,gma-miR169a,zma-miR169c-5p,ptc-miR169d,ptc-miR169e,ptc-miR169f,ptc-miR169g,ptc-miR169h,ptc-miR169p,mtr-miR169g,mtr-miR169b,vvi-miR169a,vvi-miR169c,vvi-miR169j,vvi-miR169k,vvi-miR169s,vvi-miR169w,sly-miR169a,sbi-miR169k,aqc-miR169c,zma-miR169r-5p,rco-miR169a,rco-miR169b,aly-miR169b-5p,aly-miR169c-5p,tcc-miR169b,tcc-miR169k,tcc-miR169l,…	CAGCCAAGGATGACTTGCCGG	TGTCTCCACTTCATCAATGAAATCATATAATCTTTCCCCTTTAGGAAATACCATGCTTCAGCTGTGAATTTAGGGCAAATGTGGGCTGCATGGGGTTGGTTTAGTTGTTAGAATGTCCATTTTACTCTATAGGGAAATGAACCCTTGATTGGGTAGCTTGTGCTCTTTTACAAAACTCATTTGGGTTTTATCTTTATTTTTGGTATTATTCATCTAAGGTCCTGCATGTGGGGATGAGGTTTGGTTGAGCAGCCAAGGATGACTTGCCGGAAATCTATCTATAGCATTTTCTTTTCTTTT	270
miR156d-3p_4	stu-miR156d-3p	GCTCTCTATGCTTCTGTCATCA	CATGTGAAGATTACGATTATAGTAGTAACCTGGCGGCTTTCTCGCAGCACTTTCTATAAATAGAGGTGTCTGGGGAGTCCTTATTAAATCATACCCACCTCACCTTTTCCGTCCTCCTCTCTGAGTGCTCTCTCCTTTTTGATCAATTTACTATTAGTAAGGGACAGAGAAGGCACTGGTGATGCTGTTGACAGAAGATAGAGAGCACAGATGATGAAATGCGCGCGAGTTCGCATCTCACTCCTTTGTGCTCTCTATGCTTCTGTCATCACCTTCAGCTTCTCTTCTCATACTTTAGTA	271
miR395b-3p	ata-miR395b-3p	AAGTGTTTGGGGGAACTC	GGCACATCAGGTGTCCCCTAGGGTTCCTCCAACCACTTCAGTGCGTGGGTGGGAGTTTTCTCTCCAACCACTTCAGTATATATCCCCCCCCCCCCGTCCTCTCTACTGAAGTGTTTGGGGGAACTCCAGGTGCCACATGATATATATATATATTTATCGATCAACTGGTCACCAAGGTGCGACATCAAGTGTCCCCTAGGGTTCCTCCAACCACTTCAGTGGGGTTTCTCTCTCTAGCTTGTTTGGGTTGAATGTATCAATGCATCTAATTCCTCTCTACTGAAGTGTTTGGGGGAACTC	126
miR398a-3p_1	ath-miR398a-3p,osa-miR398a,gma-miR398a,gma-miR398b-3p,ptc-miR398a,mtr-miR398a-3p,vvi-miR398a,bol-miR398a-3p,aqc-miR398a,csi-miR398a-3p,rco-miR398a,gra-miR398,ghr-miR398,aly-miR398a-3p,tcc-miR398b,mdm-miR398a,cme-miR398b	TGTGTTCTCAGGTCACCCCTT	GTACAACCTGGCCTGAGATCATTTCATATAAAGCTCAAGGGGTGGAGTTTGGAGAGTGGAACAATTAAAGCTAAATGGCCCCGCTCCTCTTATAGGATGCCATCTTGATTCAACGTCAAACTAGCTGAAGAAGAAGCCCTGAATTACATTTCTGGTTCTCTGGCTCTCTGCTTTGTAGCAAATCTCAACCATCCAACCTGGGGCACCCCAGAGGAGTGGCACCTGAGAACACAGGTGGTTGTGCTGCTGTACCACCAAGCAACTGATGCACCTGTTACCTGTGTTCTCAGGTCACCCCTT	300
miR398	ahy-miR398,lus-miR398b,lus-miR398c	TGTGTTCTCAGGTCACCCCT	AGTACAACCTGGCCTGAGATCATTTCATATAAAGCTCAAGGGGTGGAGTTTGGAGAGTGGAACAATTAAAGCTAAATGGCCCCGCTCCTCTTATAGGATGCCATCTTGATTCAACGTCAAACTAGCTGAAGAAGAAGCCCTGAATTACATTTCTGGTTCTCTGGCTCTCTGCTTTGTAGCAAATCTCAACCATCCAACCTGGGGCACCCCAGAGGAGTGGCACCTGAGAACACAGGTGGTTGTGCTGCTGTACCACCAAGCAACTGATGCACCTGTTACCTGTGTTCTCAGGTCACCCCT	300
miR171b	smo-miR171b	TGAGCCGTGCCAATATCACAT	TTGCCACATTCTGCATTGCTATACCATCGGTCACTGTTCTTTTAATCGTCCTCTTATATGCTTTCGTTGTCGTCGTCGAACGTCATCATCGTCGGGCATGAATTAAGTTTACATTCATACGCGTTGCCGCCGGTCATAACTCTGCAATTTCGTGGAGGCAAGTAAATAAATTGTTTCTGTTTTGATTTCTTTCGACAGGGTGATGCTGGGTGAAAGTGAGATGTTGGAATGGTTCAATCAAATCAAAGCTCCTAACTCAATTAGGTGATTTCATTTGATTGAGCCGTGCCAATATCACAT	300
miR396-3p_1	ama-miR396-3p	AAGCTCAAGAAAGCTGTGGGA	CTTACTTGTTTTCTTTCCTTAATTTACTTGTTGCTTGTTCTTCCCAGAGATTTCAGTTCGAAGAAGATAAAAGAAAAGAGTGGATGAAGAGAGAAACAAGGAGATCCGAAAAATAAGATCAGTAAGATCCTACATGCTTTTCCACGGCTTTCTTGAACTTAGTACTCAGGTCGGTTTCTCTCTCTCTCTCTCTCTCTCTCTATGTCTCAAGCAAATGAAAGCAAAGTACATCGACCACATCTCAGTACAAAGCTCAAGAAAGCTGTGGGAAAACATGAAAAGATTTTGTTAATTTCCTCC	270
miR395a_1	sly-miR395a,sly-miR395b	CTGAAGTGTTTGGGGGAACTCC	CCAGCCTACGATTGCGTCTATGTTCATTGCGCTCAGCTTATCCTCTTTGATTTACTTGACGGTCTCTTACCAAAGGCCACCATAAGTCTAAGCTGGTGAGTTTCTATATAAATACCAAAGCTGGGTATTCGCTTCAATTCATCAAACAACCAAAGTTAAATTAAACAACAAAGGGCACATCAGGTGTCCCCTAGGGTTCCTCCAACCACTTCAGTGCGTGGGTGGGAGTTTTCTCTCCAACCACTTCAGTATATATCCCCCCCCCCCCGTCCTCTCTACTGAAGTGTTTGGGGGAACTCC	300
miR156_2	hbr-miR156	TTGACAGAAGATAGAGAGC	TTGACAGAAGATAGAGAGCACAGATGATGAAATGCGCGCGAGTTCGCATCTCACTCCTTTGTGCTCTCTATGCTTCTGTCATCACCTTCAGCTTCTCTTCTCATACTTTAGTAACACCACCACCACTACTCCCAGTTTCTCTTCTCATACTTTAGATACACACCACCACCAGACTCCCTGCTTCTCTTCTCATACAATTGTTGGTTCCTTTGGTTTGTTTGTTTTATTTGTGCAGGCTAAATTGGTTCAGTGTTGCAGAAAATGTTCGCTCAAGGGATTGCTCTTAATCTTGACTTCGGA	19
miR171c-5p_1	csi-miR171c-5p	TGTTGGAACGGCTCAATCAAA	GCCTAGCTCTTCAGTATCGGTCGGTTCTCATCAACATCAACTTCTCTTTTTTGCTGTCATAAGAGCAATATATCATCGGCGGTAAGGCTTGAAACAAATACAAATGAATAGCGGCTAAGCTGCCTATGATCCTGAAGGCGCAACCCGTTCGTCTGCATTCGACCATTCATGGAGGCAAGTGGGGATGATTTCTTTTCCTTCTTCCGTACGTCGTCGTTAATTACTAGCCGATGCTCGGTGAAACTGAGATGTTGGAACGGCTCAATCAAATCAAAACTCCTAAGAATTGAATTAGGTGCT	270
miR157d	ath-miR157d,aqc-miR156b,aqc-miR156a,aly-miR157d-5p,nta-miR156g,nta-miR156h,nta-miR156i,nta-miR156j,mdm-miR156x,mdm-miR156y,mdm-miR156z,mdm-miR156aa,cme-miR156f,ppe-miR156f,pab-miR156z	TGACAGAAGATAGAGAGCAC	CAAGGGACAGAGAAGGCACTGGTGATGTTGTTGACAGAAGATAGAGAGCACAGATGATGATGTGCGTGGAGTTCGCACCTCACTCCTTTGTGCTCTCTATGCTTCTGTCATCATCTTCAGCTTCTCTTCTCATATTTACTACTTTACTAATAGTCTAATACTAGTAAATTACTAGTACAGCAGCATACAATTGTTTATCTTGTTTAACTTTTCATCGTTTGAGAACCATATGTACAATGGATATCTCTAGCTATGTGTTTGATTTGTCTGATCCTTTTGCTTGTCTGTCTTTTCTGTTTG	51
miR828a_1	vvi-miR828a,ssl-miR828,gma-miR828a,gma-miR828b,ppe-miR828-5p,ptc-miR828a,ptc-miR828b-5p,mdm-miR828a,mdm-miR828b,cme-miR828,mes-miR828a,mes-miR828b	TCTTGCTCAAATGAGTATTCCA	GTTAATTTGCTTCCCCTCCTTTTAATGTTTCTTGCTCAAATGAGTATTCCAACTGCCACTTCTCTCCGATGCTTATAATGCCACTTTTCGCATTATATTTCTAGCTATCTGCTAGACCTGGTACTGCGATACTCATCTGAGCAAGCAACGTTAAACTGGAGGTAATTTATCCTTCTACCTCTTTCAAAAACATGCTTAGCCTGATTTTCTCTATGGATGAAGCACCAGATAAGCTCTCTCTCTCTCTCTCTCTCTCCCTCTCTCTGTGTGTTATCTACCGGTCAAACTAAAACAAATATT	51
miR157d-3p	aly-miR157d-3p	GCTCTCTATGCTTCTGTCATC	AGTACACCCTTGGCCGTTTTCTCTCCATCCTTTCTATAAATAGAGGTGTCTGGGGACTCTCTTATAAACCATCCACACCTTATAAACCTTCTTCTATTTCTCCCACATCCCCCTTCTCCCTCTCTCTCTCTCTCTCTCTCTCTCTCTCTTTGTTTTACTTCTTTTGTTCTAATCTACTATATTAGTTACAAGGGACAGAGAAGGCACTGGTGATGTTGTTGACAGAAGATAGAGAGCACAGATGATGATGTGCGTGGAGTTCGCACCTCACTCCTTTGTGCTCTCTATGCTTCTGTCATC	300
miR168b_1	gma-miR168b	TCGCTTGGTGCAGGTCGGG	TTGAAGCCTAATCAATCGTTGTTGGCTTGAATTCGCTTGGTGCAGGTCGGGTGCTTTAATTTCGCTTGGCGTGGTGAATCTAAGCGCCCACCTGCACCAACTGAGTTCAGTCCCTCGGCGAAGCAGCCCTTCTAGTTAACTTATTAAGTTTCTTCCATAATTCGACATCAAGGTCTTTTACCATCTCATCTCTTATTTATATTTGATCGTCTCATGTCTCTATGTATCTGTTTTGATTTTGGTTTTGTTTGATTTATTTCGAGTTGGTGGGCTATGACAAACACCAGGCTTGATTTTTAT	51
miR159a.1	osa-miR159a.1,osa-miR159b,sbi-miR159a,sof-miR159a,sof-miR159b,sof-miR159d,zma-miR159a-3p,zma-miR159b-3p,tae-miR159a,tae-miR159b,zma-miR159f-3p,zma-miR159j-3p,zma-miR159k-3p,hvu-miR159b,hvu-miR159a,far-miR159,ssp-miR159a	TTTGGATTGAAGGGAGCTCTG	TGATTTGTTGTTGTGGGTTAGACTGGTTAGGGGATTGTTTGTGAGAGTTGATTGGGTTTTGAGGGGATTTGAAGGAGGTAGGTTAGAGAGCACTGGGGTTGAGCTTCCTTGAAGTCCAATGGTGGTTCTTGCCGGTTAGATAGAGCTGCTGAATTATGGATTCCACAGCCCTGTTTCATGCTTGGAAGGATTTGGATAGGTTTGTGGTTTGCATATTTCAGGAGCTGCATTAACTGGGGAGGAATCTCGTTTGGATTGAAGGGAGCTCTGCACCATCCCTTCTGCCTTATCACGTTTTTG	270
miR156g_1	gma-miR156g	ACAGAAGATAGAGAGCACAG	AGGGACAGAGAAGGCACTGGTGATGTTGTTGACAGAAGATAGAGAGCACAGATGATGATGTGCGTGGAGTTCGCACCTCACTCCTTTGTGCTCTCTATGCTTCTGTCATCATCTTCAGCTTCTCTTCTCATATTTACTACTTTACTAATAGTCTAATACTAGTAAATTACTAGTACAGCAGCATACAATTGTTTATCTTGTTTAACTTTTCATCGTTTGAGAACCATATGTACAATGGATATCTCTAGCTATGTGTTTGATTTGTCTGATCCTTTTGCTTGTCTGTCTTTTCTGTTTGTG	51
miR166h-3p_1	gma-miR166h-3p,bdi-miR166f,gma-miR166k,atr-miR166b,pab-miR166e,csi-miR166b-3p,csi-miR166d-3p,csi-miR166g-3p	TCTCGGACCAGGCTTCATTCC	AGCTGCGTAGTAGAATAATTACGGACGGATTCTCGGACCAGGCTTCATTCCCCACACAACCTTCTGTGCAAAGAGAGTGTTTGTGATGATGCTTGGGCCGGGCTTGATGGGATTATATATCATCAGGTAGTTATTCCCTTCTCTTTCTGTTAGAGCGCGTTTGGTTACATACTGCAGTTGTCATTCTAGTTTGAATAACTCCAACCAAAATAAAAAATAAAAATAATTCTAAAGACATAGCTTCTTTGGCTTGGAATGGTTTATTTTTTATTTGTTTTCCTTTGCTACAAAAGAAATTCA	51
miR858a	ath-miR858a,aly-miR858-5p	TTTCGTTGTCTGTTCGACCTT	CTGAAAAAAGCTCTATAAAAATCTCTTCGGACCCAAACACTGAACACTCCCCGTACCAGACGCCTCCTCGGGCTTCCGATGGACTTTGATGGTCGGTCGACACTGCTTTTTCCTCGATGGTTGTTGGCTCAATTGGAGGAGTACTTAATAGTGTGGCAGTCCTTGGTCGTTACTAAGAGGTTGGTATAAGCTGTTATGGGTATCTGTCGATCGGATGAAAGGTGAGTGGTTTCCATGTTATCCTTGTCAACTAGACAGCCTTTTGCAGATCGACCTCTGTTTCGTTGTCTGTTCGACCTT	300
miR858b	ath-miR858b,pab-miR858b	TTCGTTGTCTGTTCGACCTTG	CTAGACAGCCTTTTGCAGATCGACCTCTGTTTCGTTGTCTGTTCGACCTTGAACTTATCGATATGTCTACCATGTTCCAACTTCCATCAAACCCTTAATTCTGATTCTCTCTCTCTCTCTCTCAATCTCTGTATCTCTATATATCTTTCGTGGGTTGATGACTGCAATCCTGTTTAACTCTTATCATATTTATCTCTAGGCTTGCCTGTTTAGTTTCTTTCTGATGCATGCAATGAAAATCGTGTATATATATGTTGATTATATTGTTGAATAGAACAGAAGGTGTTTCAGTGTGTGTGT	51
miR162_1	bdi-miR162,pab-miR162a	TCGATAAACCTCTGCATCCGG	TCAGATCGAATCTGTAAACCCATTCGATCAGATCAGAAGCTCAATCGGAAAACAGGGTTGTCGATTTTTTTTAGTTTTAGTAGGTTCGTTTTATTATATCACAAGAGTGTGTTTGCTTCGGTCCGGTTGGTTTTTCGGGAGAGACGAATTTGTGGTGTCTCCGGACGCAGCGGTTTATCGACCTCTTCCTGGACTGATTGTTTAAACGGATTGCTTCCCAATTGAAGTCAAAGACAAAACAGGAATCGGTCGATAAACCTCTGCATCCGGTGCTCACCCAGTCTCTACTCTCTCGCTCTC	270
miR168	cme-miR168	TCGCTTGGTGCAGGTCGGGA	TCGCTTGGTGCAGGTCGGGAATGCGCCGCCTCTATGGTTTTTTTTTTTTTTTTTTTTGTTTTGGCGAGATTCGATTAGTTAATAGGCGAATGGATTCCCGCCTTGCATCAACTGAATCGGAGATGACAGTGAAGTTGGCGGCTGATTGACGTTTCCTGAAGGCGGAAGTTCAGATCTTGGATTCGATTTTAATGGCTTGACGCTTGCAGGTATTGCTCTCTGCAATTCTTCTACTTGATTTGGTTTGATCTCTTAGTTGTTGGTTTTCCCCCTCGAATTCGCTGGTTCGGCTCTGGCTGG	20
miR169f.1	osa-miR169f.1,osa-miR169g,sbi-miR169c,zma-miR169f-5p,zma-miR169g,zma-miR169h,ptc-miR169r,bna-miR169c,bna-miR169d,bna-miR169e,bna-miR169f,vvi-miR169x,sly-miR169d,sbi-miR169h,sbi-miR169m,sbi-miR169n,aqc-miR169a,far-miR169,tcc-miR169d,bdi-miR169h-5p,ssl-miR169,mes-miR169ab,bdi-miR169n,ata-miR169c-5p	TAGCCAAGGATGACTTGCCTA	TAGCCAAGGATGACTTGCCTATGTCCTCCTAATTAGGGTCTCTCATCATGTAATATTGGAATTCAATCCAGCCCTGGTTTTGTGCCATTCATAGGCAAGCTCCTTGGCTAGCTTGACAACCTCTTGCCCCTCATACTAGATTTTTTCTTCTTTGGTGAAAGATTGAAATAGTTAGAGAGCCCACATGCACTACTGCCTCATTGTCTAATCCTTATAAGAGGTACATGTGTGACACATATATGTTAGCATTTAAATGCTTAATTTTTTTTTAGCTTATGAGTTGTTTAATTGGTAAAGTAA	21
miR396e-5p	csi-miR396e-5p	TTCCACGGCTTTCTTGAACT	GAAAAATCATGAAGAAGATTGTAGCGTGCTTTTCCACGGCTTTCTTGAACTTGGTACTCAGGTCGATTTCTCTCCCCCTCTCTCTCATATCTCGCTATCTGTAAGCAATAACAGATGCAAAGCACATCGATCACATCTCAGTACAAAGCTCAAGAAAGCTGTGGGAAAACATGAAACGATCTTGTTAATCGTCGATATCCCATCTCTACCCAAGGTAACGACTTATATATACCATGCCTTGCACTTGTTCACTTCAGTATAATTGGAGCAAGAAAAGCCTAGATCTGGCTCACACACTAC	51
miR166a-3p	ath-miR166a-3p,ath-miR166b-3p,ath-miR166c,ath-miR166d,ath-miR166e-3p,ath-miR166f,ath-miR166g,osa-miR166a-3p,osa-miR166b-3p,osa-miR166c-3p,osa-miR166d-3p,osa-miR166f,osa-miR166j-3p,zma-miR166a-3p,mtr-miR166a,gma-miR166a-3p,gma-miR166b,ptc-miR166a,ptc-miR166b,ptc-miR166c,ptc-miR166d,ptc-miR166e,ptc-miR166f,ptc-miR166g,ptc-miR166h,ptc-miR166i,ptc-miR166j,ptc-miR166k,ptc-miR166l,ptc-miR166m,mtr-miR16…	TCGGACCAGGCTTCATTCCCC	ACGCCAAAATCATTCTCTTCATCATCACACAAATCCATCTCTTCTTTTTTTTTTTTCTCCTCCTTCCCTTGAAGGAAGAGAGACTGGAGAGAGAGAGAGAGAGAGAGAGAGAGAGAGAGAGAGAGTCCAAGCAAGAGTGCAAGAGACGAAGGAAGCTTTCTGTTTGAGGGGAATGTTGTCTGGCTCGAGGCCACCAACACTGTCAACTGAGTCGAATGAATCGATCTCAGCAGATCTAGATAACTATAGTTTAGATCGCTTAATTATGTGCAAGTGTCGTCGGACCAGGCTTCATTCCCC	300
miR166u	gma-miR166u	TCTCGGACCAGGCTTCATTC	AAGCTGCGTAGTAGAATAATTACGGACGGATTCTCGGACCAGGCTTCATTCCCCACACAACCTTCTGTGCAAAGAGAGTGTTTGTGATGATGCTTGGGCCGGGCTTGATGGGATTATATATCATCAGGTAGTTATTCCCTTCTCTTTCTGTTAGAGCGCGTTTGGTTACATACTGCAGTTGTCATTCTAGTTTGAATAACTCCAACCAAAATAAAAAATAAAAATAATTCTAAAGACATAGCTTCTTTGGCTTGGAATGGTTTATTTTTTATTTGTTTTCCTTTGCTACAAAAGAAATTC	51
miR171a_3	htu-miR171a	TGATTGAGCCGTGCCAATAT	CATAAGAGCAATATATCATCGGCGGTAAGGCTTGAAACAAATACAAATGAATAGCGGCTAAGCTGCCTATGATCCTGAAGGCGCAACCCGTTCGTCTGCATTCGACCATTCATGGAGGCAAGTGGGGATGATTTCTTTTCCTTCTTCCGTACGTCGTCGTTAATTACTAGCCGATGCTCGGTGAAACTGAGATGTTGGAACGGCTCAATCAAATCAAAACTCCTAAGAATTGAATTAGGTGCTTTCATTTGATTGAGCCGTGCCAATATCATGTTAACTCTAACTCAGTTTTAATTGTCA	269
miR319f_1	mes-miR319f,cpa-miR319	ATTGGACTGAAGGGAGCTCC	AGGGAGGGACCATCTACACTGGGAGATCTTCTCCTAGTTTTCGAACTTGCAGATATAAAAGTTTGGGTTTAACGTGGGGGTTTCAAGGAGCTCCATTCAGTCCAATAAAGAGGGCAAAGGAGCGGTTAGAGCTGCCGCCTCATGCAGTAGGCTAGCCTTATTATTTCTTTTCAGTGCGTGGTGACTATAGTGAGAGTTACGTTGGATGGAGCAGATAAATATGTAAGTTTAGCCATTTGCATGGTGTGGGAGCAACTCCTCCCGCTTACTCTGCTCGCTCATTGGACTGAAGGGAGCTCC	300
miR395a_5	ath-miR395a,ath-miR395d,ath-miR395e,ptc-miR395b,ptc-miR395c,ptc-miR395d,ptc-miR395e,ptc-miR395f,ptc-miR395g,ptc-miR395h,ptc-miR395i,ptc-miR395j,vvi-miR395a,vvi-miR395b,vvi-miR395c,vvi-miR395d,vvi-miR395e,vvi-miR395f,vvi-miR395g,vvi-miR395h,vvi-miR395i,vvi-miR395j,vvi-miR395k,vvi-miR395l,vvi-miR395m,rco-miR395a,rco-miR395b,rco-miR395c,rco-miR395d,rco-miR395e,aly-miR395d-3p,aly-miR395e-3p,aly-miR39…	CTGAAGTGTTTGGGGGAACTC	TGGTTCAGTCTACATTGCTTAATCGCTTCATTTCACAGCCACAGCCCACAGGTCTTCAAAGGTTCCTTAATGCCAATGGCCACCCATGTCGATCGTCACAGCCAGAGTCTGAACCTCGATCATTATATATAAATACCAAAGGCTGGGTATTCCCTTGTTTCAAACCAAAACGAACAAAGTTACGTCAGGTGTCTCCCAGAGTTCCCTCAACCTCTTCAGTGGGACTTGGGACTCATTAGTCATTCTCTGCTGAAGTGTTTGGGGGAACTCCAGGTGCCACTCGATATTACTTGCTTGATT	270
miR396g-5p	ptc-miR396g-5p,pab-miR396b,pab-miR396c,tcc-miR396d,pab-miR396i,pab-miR396j,pab-miR396k,pab-miR396l,pab-miR396m,pab-miR396n,pab-miR396o,pab-miR396p,pab-miR396q,pab-miR396r,pab-miR396s,pab-miR396t	TTCCACGGCTTTCTTGAACTT	AAAAATCATGAAGAAGATTGTAGCGTGCTTTTCCACGGCTTTCTTGAACTTGGTACTCAGGTCGATTTCTCTCCCCCTCTCTCTCATATCTCGCTATCTGTAAGCAATAACAGATGCAAAGCACATCGATCACATCTCAGTACAAAGCTCAAGAAAGCTGTGGGAAAACATGAAACGATCTTGTTAATCGTCGATATCCCATCTCTACCCAAGGTAACGACTTATATATACCATGCCTTGCACTTGTTCACTTCAGTATAATTGGAGCAAGAAAAGCCTAGATCTGGCTCACACACTACC	51
miR159a_1	ath-miR159a,gma-miR159a-3p,ptc-miR159a,ptc-miR159b,bna-miR159,vvi-miR159c,sly-miR159,bra-miR159a,mtr-miR159a,pvu-miR159a.1,rco-miR159,aly-miR159a-3p,ahy-miR159,csi-miR159a-3p,gma-miR159e-3p,mes-miR159a-3p,nta-miR159,hbr-miR159a,htu-miR159a,cme-miR159a,mes-miR159b,ppe-miR159,cpa-miR159a,atr-miR159,mdm-miR159d,mdm-miR159e,mdm-miR159f	TTTGGATTGAAGGGAGCTCTA	TTGGGGGATGGTTTTGAGCTTGTGGTGGTGGTGGTGGTGGTGGTGGCGGAGGGTTGTGGGTCTTATCCTTTTCCAGGGGTGGTGAAGGGTTTTGAGGGGTGGAGCTCCTTGAAGTCCAATATAGGTTCTTGGTGGTTAGATTGAGCTGCTGAATTATGGATTCCACAGCCCTATATCATGGTCGGAGGGATTTGGATAGGATTGTGGTTTGCATATTTCAGGAGCTGCATTAGCCAGCTGAGAACCTTGTTTGGATTGAAGGGAGCTCTACACCACCATCTCATCTACTATTCTTTCTAC	270
miR166i-3p_1	osa-miR166i-3p	TCGGATCAGGCTTCATTCCTC	ATGGGTTTCCTACACCTTGATGGACTGATCTCGGATCAGGCTTCATTCCTCACACCAGGCTTTCCATTTGATGAAGAACAACCAGGTGAACTCTTGCTCTGATGGATATGCTCACATAGTACTTCTTGGTATAACAGATTTAACATTTTCTAGCACCAACTATCCTCATCAAAAGAAAGAGATAGAGATGATATCGTTCCCTTTATAAATGCACAGTTGGTTGAATTACTGATGAAACTGAATTACTGATCTACTTCTCAGCATCCTTCTCTCAGCAGTTTGATTCTATTCTGAGCTTGT	51
miR4995	gma-miR4995	AGGCAGTGGCTTGGTTAAGGG	ATATATATATATATATAGCCGGCGACTCATAGGCAGTGGCTTGGTTAAGGGAACCCACCGGAGCCGTAGCGAAAGCGAGTCTTCATAGGGCAATTGTCACTGCTTATGGACCCGAACCTGGGTGATCTATCCATGACCAGGATGAAGCTTGGGTGAAACTAAGCGGAGGTCCAAACCGACTGATGTTGAAGAATCAGCGGATGAGTTGTGGTTAGGGGTGAAATGTCACTTGAACCCAGAGCTAGCTGGTTCTCCCCGAAATGCGTTGAGGCGTAGCAGTTGACTGGACATCTAGGGGTA	51
miR408d	gma-miR408d	TGCACTGCCTCTTCCCTGGC	CTCAGTTCTACAAAGAATTGAGAATCCTCCTCCCAAAGGGCTTGCATTGGGGAAGATGAAGATGCTTGCCAAGTAATTTCTTCAAGAGGAAGTGTTTGATGTAAACCATGCATGACTTTGGGCCGAAAGGATACGAAACGGAAATGGACCAAATGGTATGTTATACAGAGAGGGATTAGAGGAAGTGGAGTGGGGAGACAGAGAGAGAGATAGGCAGGGATAAGGCAGAGCATGGGATGGAGCAATCAACAGAGGGGTGGAGCTGTTGTTGCTCTTCCCATGCACTGCCTCTTCCCTGGC	300
miR481a	ptc-miR481a,ptc-miR481b,ptc-miR481c	AGGACCTCACTTAACAGCTTAAGC	AACATGTGATCTGTATTCCATCACCGTCACCAGTACTAACTGCACTGGTTGATTCTTTTCCAGATAAGTCTTTGGCAACCGCAACATCAAAATGTCCTTTCAACTCCCCCGAAGCCATTACTCTCACTTGAAAATATGAAATGAATCTCTAACTTGTCAGAAGCTTCCTCTAACACAATCACCAAGCAAAACAAAACTAAAGTGGAAGTTTTAAGGAATCATGTATTGTTAGAGAATAAAACCTATTCAAGGACCTCACTTAACAGCTTAAGCTTTTAGGTTGAATGGTTCTCTGAGATG	273
miR169a-5p	ath-miR169a-5p,osa-miR169a,zma-miR169a-5p,zma-miR169b-5p,sbi-miR169a,mtr-miR169a,ptc-miR169a,ptc-miR169b-5p,ptc-miR169c,bna-miR169a,bna-miR169b,vvi-miR169f,vvi-miR169g,gma-miR169b,sly-miR169c,aly-miR169a-5p,tcc-miR169a,tcc-miR169c,tcc-miR169e,bdi-miR169a-5p,lus-miR169g,lus-miR169l,nta-miR169a,nta-miR169b,nta-miR169c,nta-miR169d,nta-miR169e,nta-miR169f,nta-miR169g,nta-miR169h,nta-miR169i,nta-miR16…	CAGCCAAGGATGACTTGCCGA	TCAGTAATAATTTGCTTCAATTTGTTGCTGCCTCTTTCCCCTTCAACTTTATATAAGGATGAGAGCCTTCCCCATTTGGACTACTGTTCTCTATCTTCTCTTTGCGTAGTCCTATGGCTATCCTTTCTTCATCTTTATTAACTTCATCCCATCTTCCCTTCTTTGGATGCTTGGCTGAACAAACCAGCTCTCTTTCAGCTATATATACTCTCATCCATGGCCTTGCATGTAGGCTCAGAAAGTATGGTGCAGCCAAGGATGACTTGCCGACTCTACACAGATGGATTTTGCTTTTCTCCC	270
miR169e_3	gma-miR169e	AGCCAAGGATGACTTGCCGG	CAAGAAAAGGGTGTATATGACCTGAATTGTAAGTTGTCGGTAGGTCATTCTTGGCTACATTCGACTTTATTCTTCTCATGCAAGGCCGAGATGATGACCCAAAAAGCCACAGTGGAAGTATGGAGCTATCAAGATAGATTTGAGATGTGGAGATTAAAAGAAGACGGGTGGTGAGGTGGGTGTGTGTGATTGCAAATTGAGTAGCCTTCCGTCAAAAGGCCTAACACGAAGAGGTAGAGAGTGTAGTGCAGCCAAGGATGACTTGCCGGCAGCATCAAGTAGGAGGGAGAATTGCCTGAA	269
miR169c-3p_3	bdi-miR169c-3p	GGCAGGTTGTCCTTGGCTAC	ACTTTATTCTTCTCATGCAAGGCCGAGATGATGACCCAAAAAGCCACAGTGGAAGTATGGAGCTATCAAGATAGATTTGAGATGTGGAGATTAAAAGAAGACGGGTGGTGAGGTGGGTGTGTGTGATTGCAAATTGAGTAGCCTTCCGTCAAAAGGCCTAACACGAAGAGGTAGAGAGTGTAGTGCAGCCAAGGATGACTTGCCGGCAGCATCAAGTAGGAGGGAGAATTGCCTGAAATGGGAGTAGTCGGCAGGTTGTCCTTGGCTACATTGTGCTCTCTTCTTCTCATGTAAGGCCCA	269
miR156c	ahy-miR156c,far-miR156b,mdm-miR156t,mdm-miR156u,mdm-miR156v,mdm-miR156w,mes-miR156k	TTGACAGAAGAGAGAGAGCAC	TGGTAAGTTCCACTCATCAGTTCATCTGATTGGAATAAAAGAAGCTGGACTCAAATGATGCCTTGAACAGATGAAACTCTTGAAATTGACCATTACCATTACCATCTGCACCCAATGAATGTACTCTGGATACAGCTGGCTGATGTTCAACCTGCCAGTATTCTGATGAAGGTGGTGGCAAGTCTTGAGGCACCACTGGCTGAGCCATCCTTGTGTGGTTTGTATGCATGATCTGATCAAGTGATGTGGGTTCAGGATCAGTTGAACCCCAAGAGTTAGTTGACAGAAGAGAGAGAGCAC	300
miR169b-3p	ptc-miR169b-3p	GGCAGGTTGTTCTTGGCTAC	ACGTAGAGCAACAAATGGGTTTTCCTGAATTTCCTATGTTGGCAGGTTGTTCTTGGCTACATCTCGCTTTCTTCTTCACATGCAAGGCCTAAAGAGGCAATTGAAAGACCCTTTCCACTGCCATATATTAACAACTTTCGTCAGCTGGTGGCCTTGCATGATGAGATAGAGAGTGGAATGCAGCCAAGAATGACTTGCCGGCTGCATAGAGCAACAGATGGGTTTATCTGAAATGAATTGCCTGTGGTTGGCAGGTTGTTCTTGGCTACATTTTACTGTCTTCTCCACATGCAAGACCTA	60
miR169v_1	gma-miR169v	CAGCCAAGGATGACTTGCC	TCAAGAAAAGGGTGTATATGACCTGAATTGTAAGTTGTCGGTAGGTCATTCTTGGCTACATTCGACTTTATTCTTCTCATGCAAGGCCGAGATGATGACCCAAAAAGCCACAGTGGAAGTATGGAGCTATCAAGATAGATTTGAGATGTGGAGATTAAAAGAAGACGGGTGGTGAGGTGGGTGTGTGTGATTGCAAATTGAGTAGCCTTCCGTCAAAAGGCCTAACACGAAGAGGTAGAGAGTGTAGTGCAGCCAAGGATGACTTGCCGGCAGCATCAAGTAGGAGGGAGAATTGCCTGA	268
miR166	ctr-miR166,csi-miR166a-3p,lus-miR166i,hbr-miR166b,lus-miR166k	TCGGACCAGGCTTCATTCCCCC	CTTTCTTGAACAGTAACTCCCATATTAACTTCATCACTGGTGTGAAAAAAGCACGTTAGGGGGTGGTGTAGAAAGTGGACTCCCTGTCATCTGACCCACGAAAGAATCTCTCCTCATACTCGTTCCTCACGTATATAAGGAGCCATGAAAGATTATGCATGGCCAAATCAGTCTCAAACTCATCAAACTCCCATCTCTCTCTCTCTCAGGTTGAGGGGAATGTTGTCTGGTTCGAGACCATTCATGCATGCGGAGAAAACAGCATCATCTGAATGATTTCGGACCAGGCTTCATTCCCCC	300
miR166-3p	lja-miR166-3p	ATTTCGGACCAGGCTTCATTCCCC	TGCGGAGAAAACAGCATCATCTGAATGATTTCGGACCAGGCTTCATTCCCCCCAACATAGATGAATTCCATGCAGCAGCAGCCATGATATCTGTGATGATCTCTGACATCTTATTATGAGCCTTTTATGTCTCTGATCAATGCCTTATTTTCAACTTCCTTCATCAACTTTTGTGTTCAGTTTGTCTCAGAGGTAACTGTAGAATCTTTTTCGATTCATGGTGGTGAATTCCTTATTTCTTAGGTCTGCCGGAGATCCGATCGAGTCTCTGCCGGTGTTGCTGCAGCCAGATGAACATGC	51
miR159b-5p	csi-miR159b-5p	AGCTGCCGACTCATTCATTCA	CCACTCATGGATGGGCTAAGGTGTTGAATTAGCTGCCGACTCATTCATTCAAACACTCAGTAGAAAGGGGATATTTTTTACTACTGTGAATGTGTGAATGATGCGGGAGATAATTGCCATTCTTCCTCCTCTATGCTTGGACTGAAGGGAGCTCCCTTTTTCTGTTTCTTTCATTCCTCTCTCTCTGAGCTTCTTATCTAACCGGAAAATCTTTTGACACTTGTCTGTTTCTTGATTTCTTCAGTTAGGTTATCTACTTGAATGATCTTTACACTTTTCCGTAGTTTCAACTTTCAAGCT	51
miR319c_2	ppt-miR319c,ppt-miR319e,csi-miR159c-3p	CTTGGACTGAAGGGAGCTCCC	GTTCCATTGTGTGTTGATTTTCTCTTCTGGATTATCAAGTTAATGGTGTGTATTTGTTTTTCTGGACAGATGAACCCTTCATGTAAGAAAGACTTAAGAGTAGTATGCAGCACTGAGAAACGGCTTGAGAGAGCTTTCTTCAGTCCACTCATGGATGGGCTAAGGTGTTGAATTAGCTGCCGACTCATTCATTCAAACACTCAGTAGAAAGGGGATATTTTTTACTACTGTGAATGTGTGAATGATGCGGGAGATAATTGCCATTCTTCCTCCTCTATGCTTGGACTGAAGGGAGCTCCC	300
miR319b-5p_2	mdm-miR319b-5p,mdm-miR319e,mdm-miR319f,mdm-miR319g	GAGCTTTCTTCAGTCCACTC	GTAGTATGCAGCACTGAGAAACGGCTTGAGAGAGCTTTCTTCAGTCCACTCATGGATGGGCTAAGGTGTTGAATTAGCTGCCGACTCATTCATTCAAACACTCAGTAGAAAGGGGATATTTTTTACTACTGTGAATGTGTGAATGATGCGGGAGATAATTGCCATTCTTCCTCCTCTATGCTTGGACTGAAGGGAGCTCCCTTTTTCTGTTTCTTTCATTCCTCTCTCTCTGAGCTTCTTATCTAACCGGAAAATCTTTTGACACTTGTCTGTTTCTTGATTTCTTCAGTTAGGTTATCT	51
miR319a_1	ath-miR319a,ath-miR319b,vvi-miR319b,vvi-miR319c,vvi-miR319f,aqc-miR319,rco-miR319a,rco-miR319b,rco-miR319c,aly-miR319a-3p,aly-miR319b-3p,tae-miR319,gma-miR319h,gma-miR319j,gma-miR319k,gma-miR319m,aau-miR319,amg-miR319,vun-miR319a,cca-miR319,lus-miR319a,nta-miR319a,nta-miR319b,hbr-miR319,mdm-miR319a,mdm-miR319b-3p,mes-miR319a,mes-miR319b,mes-miR319c,mes-miR319d,mes-miR319e,mtr-miR319d-3p,stu-miR31…	TTGGACTGAAGGGAGCTCCCT	TTCCATTGTGTGTTGATTTTCTCTTCTGGATTATCAAGTTAATGGTGTGTATTTGTTTTTCTGGACAGATGAACCCTTCATGTAAGAAAGACTTAAGAGTAGTATGCAGCACTGAGAAACGGCTTGAGAGAGCTTTCTTCAGTCCACTCATGGATGGGCTAAGGTGTTGAATTAGCTGCCGACTCATTCATTCAAACACTCAGTAGAAAGGGGATATTTTTTACTACTGTGAATGTGTGAATGATGCGGGAGATAATTGCCATTCTTCCTCCTCTATGCTTGGACTGAAGGGAGCTCCCT	300
miR319a	ppt-miR319a,ppt-miR319b,sly-miR319a	CTTGGACTGAAGGGAGCTCC	GGGAGATAATTGCCATTCTTCCTCCTCTATGCTTGGACTGAAGGGAGCTCCCTTTTTCTGTTTCTTTCATTCCTCTCTCTCTGAGCTTCTTATCTAACCGGAAAATCTTTTGACACTTGTCTGTTTCTTGATTTCTTCAGTTAGGTTATCTACTTGAATGATCTTTACACTTTTCCGTAGTTTCAACTTTCAAGCTTCACAAGCTGCCGCTGTCGGTTCCGCTGCCCCCGCCGCGGCCTCATCCAGTTTCTTATCATCTGCACTGCTTCTAAAGTTAATTATCTGTTTATTTTCTTTGCC	51
miR394a_1	ath-miR394a,ath-miR394b-5p,osa-miR394,sbi-miR394a,zma-miR394a-5p,zma-miR394b-5p,ptc-miR394a-5p,ptc-miR394b-5p,vvi-miR394b,sbi-miR394b,ghr-miR394b,ghr-miR394a,aly-miR394a-5p,aly-miR394b-5p,ahy-miR394,gma-miR394b-5p,gma-miR394a-5p,csi-miR394a,tcc-miR394a,tcc-miR394b,gma-miR394c-5p,bdi-miR394,ssl-miR394,gma-miR394d,gma-miR394e,gma-miR394f,bna-miR394a,bna-miR394b,mes-miR394a,cca-miR394,lus-miR394a,lu…	TTGGCATTCTGTCCACCTCC	TTGGCATTCTGTCCACCTCCACCACATGAAACCCCTCTCTCTCTATCTCTCTCTCTCTCGTTTTCTTTAATGGAGGTGGGCATCCTGCCAATCAAGCTCTGTTGGCTTCTCTTTGTAAAACCCATGTGATGTTAATCTTTCAATTTGAATCATCATCTCATCCATTCTGCAGTACTCCTCTATCATACAGGTGAAGTCGTCAAAGAGGTAACAAAGAACAAATACACAGCCCTGGTTCAACTGCACCTTCTTCCTGCCTTTTTTTGTTCTTTCATGTAGTAGGTGATTTGAGTACAAATA	20
miR5538	osa-miR5538	ACTGAACTCAATCACTTGCTGC	CTATGAAATTACTTCGATACTTCCACATATTACAGGGAACGTAGGAGACATCTCCTTTTTTCCCCCGGGAGATCTTTAGAATTACCACTGCTTAGCTTTCAATTCGCCTCTGACCATCAAATGAAATGTGAATAACCCATCATCCTCTCGTTAAAACAAGGGGCACTTCCGATTCTGTCAGTGCTTCAAACAATTTTGTCTTCTCCATATTACCATATCTCTAGAGTCAATAATTTGATATGAGGAACTACTGAACTCAATCACTTGCTGCTGTTACTCTTCAGTTTTCTATTGAGGTCT	271
miR481d	ptc-miR481d	AGGACCTCACCTAACAGCTTAAGC	CATTGTTATAGAATATCAACATATTTAAGGACCTCACCTAACAGCTTAAGCTTCTAGGTTGAATTGTTATTTGAGATGGTATCAGAGCCACTTTGACCAAGTGGTTTAGTGTTCAATCCTTATTACCCCATTGTAATTAATTAAGTTTCAACACGAGGTATGGGTGGGCCTGTGCTTGTTCACACTTTAATCCCTATGAGCTTTCGTGTGAGGGGGTGTATTAGAGAATATCAACCTATTCAAGGACCTCACCTAACAGCTTAAGCTTTTAGGTTGAATGGTTCTTTGAGACATGTAGAC	51
miR535a_2	ppt-miR535a,ppt-miR535b,ppt-miR535c,osa-miR535-5p,ppt-miR535d,vvi-miR535a,vvi-miR535b,vvi-miR535c,rco-miR535,pab-miR535e,mdm-miR535a,ppe-miR535a,cpa-miR535,atr-miR535,pab-miR535a,pab-miR535c,pab-miR535d	TGACAACGAGAGAGAGCACGC	ATTTGGTTCGAGCTTTGTCTCGGAATTGCTTGACAACGAGAGAGAGCACGCTTGTCGGCATTCATGCAAGGGCATGGCTGTTTACAAGCGTGCTTTCTCTTGTTGTCACTCGATTTGCTTCTCAAAGCTCGTTTCTTTCTTCTTCCACATGAAATATTGGTGCGTCCATGGAGGATTTCATTTCTGAACAACTTCCCTGGTAGATTCTTAACCCATCTCGTTTTCTCTTTATTTTGTTTTTTTGTTTTTTTTTTTTCTGAGTTCTTTTTCTGTTTCAAGTGCATAATGTTTATTATACTC	51
miR399e_1	tcc-miR399e,csi-miR399f-3p	CGCCAAAGGAGAATTGCCCTG	AAGAGAACGTGTGGACCATATATATATATATATATATATATATGTAGCAAAAGACCTAAAGTGAGAGAGGAACTTCAACAGGTATTATACCTAGCATATGCTACTTCTTTTCATGGCATATCCAAATATAATTCTCAGATTGTGTAGTATAAGAGATGGGTCTGTGTTGAGTATCAAAACCATGGAAGGGATGAATAAGTAAAACATGCTGTGAGGGTAAAGAAGAATAACAGTGCACTTCTCCTTTGGCAGAGACCTTACTTCTCAAGTTTCTGTTTCCGCCAAAGGAGAATTGCCCTG	300
miR399a_3	ath-miR399a,mtr-miR399c,mtr-miR399h,mtr-miR399i,ghr-miR399d,aly-miR399f-3p,cca-miR399,gma-miR399j,gma-miR399k	TGCCAAAGGAGATTTGCCCTG	AGAGAGACTGTGCAAGTGCGCTCTTTTATCTGCCAAAGGAGATTTGCCCTGTCATCGGCCTGCACACTCAGTTTCATTCATCCTTTTCAAGTGTTGCAGAGAAATGACTAGTGATATCTTTTGCACTTTCCTTGTGATTTGTATGCAGTTATTCTTCTCTTTTGACAATAAAAGCTAGACTCTTGGTTAGCAGGTTACTCCAGTTTTAGTATGATCCAAGAAGCCTGTTAACTGATGATCGATGGTGAGTAATGATTCAATGACAACACATGCATTTGATAGAACTTGCCAATTTCTTTT	51

## Sheet: Table S4
Supplementary file 3 : Table S4: The information of all predicted novel miRNA
miRNA id	Chromosome	Strand	Sequence(mature)	Sequence(star)	Start	End	Sequence(precursor)	Tag info
novel_mir1	megascaffold_1	-	TTTCAGTCTAACGCACCTA	TAGCGTGTAAATATCATGGACGGAACTG	6813031	6813265	TCTTAGGTGGCATTCGGTAGCGTGTAAATATCATGGACGGAACTGTTTTGGCCTTGTCCACAATAAAATATGGTGTTCTGATATGTGTGGACAGTCTCCGTCCACAAAATAGCATGGACAGGGATGGGCCACACCCTAATTTATCGTCCACAGTATTTTCTCGTGGATTGCCCACACTATGGTGTGGATAGTTTGTGGGAATGTTTCAGTCTAACGCACCTATGTTACATTAGT	tag134644_317,tag419368_46,tag206723_76,tag123903_110,tag386452_12,tag86722_12,tag388432_144
novel_mir2	megascaffold_1	-	AAAATGTATGTGGGCCCCACATACATGTC	AATGTATGTGGGCCCCACATACATGTCTA	18842510	18842745	TGGGTCCACCTTGGAAATGTATGTGGGCCCCACATACATGTCTACACATGGACCCCACATACATGTCGAACAATGGTATGTAGGGCCTACCTTGGAAAATGTATGTGGGCCCCACATACATGTCCACCAATGTTATGTGGAGCCCACTTTACATATTATGCATATGTTGACGTGTGTGGGGTTTAGTTTGAAAATATTTGTACTCCATAGTGAAGGATATGCATAGGTGGACTTG	tag335075_352,tag100856_919,tag232917_238,tag88502_10,tag44328_28,tag84256_454,tag224346_49,tag187332_22,tag180561_22,tag207359_24,tag363641_52,tag323829_136,tag285116_11,tag389760_26,tag217787_21,tag369574_232,tag293426_11,tag66817_76,tag238577_87,tag320558_4778,tag141427_273,tag139574_318,tag50841_12,tag140956_225,tag241761_102,tag79549_61,tag343031_87,tag123073_311,tag169359_20,tag140406_732,t…
novel_mir3	megascaffold_1	+	GGGGAATGTTGTCTGGCTCGAGGTC	ACCTCGGACCAGGCTTCATCCCCG	25034854	25034993	GGGTTGAGGGGAATGTTGTCTGGCTCGAGGTCACGTAGGTGATTTTGTAGATTTTCCTATAGTTTTTCTTTAGAGTTCTATGGAAAGTTTGGATTCAATCCCTAAGTGACCTCGGACCAGGCTTCATCCCCGTCAACCA	tag170700_23,tag360249_586,tag49954_157,tag328853_3738,tag171544_895,tag171604_4052,tag72256_262,tag334780_2603,tag10973_584,tag254557_101,tag339809_320,tag394537_27,tag160745_4447,tag141931_3834,tag231429_755,tag294906_76,tag269404_651,tag97241_880,tag291852_32,tag382062_641,tag80949_450,tag17866_25,tag326004_16
novel_mir4	megascaffold_1	+	CGAGATATTGGTCCGGTTCAATTAGA	TTGAGCCGTGCCAATATCACG	36888681	36888766	ACGAGATATTGGTCCGGTTCAATTAGAAAGCAGTGCTTATGTGCTTCAAGCTCTGCTCTTTGATTGAGCCGTGCCAATATCACGT	tag104018_10,tag419233_10219,tag346546_1136,tag233740_771,tag209447_93,tag86413_338,tag66456_3969,tag140580_182,tag160897_4771,tag228417_107,tag366128_886,tag49139_2608,tag15357_135,tag139637_211,tag367462_724,tag262580_5390,tag96499_27,tag118770_398,tag243726_211,tag257734_37752,tag63985_124,tag331865_652,tag305647_40,tag139980_12010,tag245039_594460,tag287027_943,tag143292_24,tag49288_66,tag191…
novel_mir5	megascaffold_1	+	CCCTCATGAGTATCATGGAGGATGAGC	CGATTGCCTCTGTCTTCATCGTTGGCCA	42052104	42052433	AGTTCTACACATTCCGGGCCGTATCGCTAGTGCGAATGGCCCAAGTAAGTCAATTCCCCATTGTGGAAATGGCCACGGGCTAGTGAGGTATTTTAGGTCGGCGGCAAGCCGGTGGTGGATGCTGGCGTGCTTCTAACACTTGTCGCATTTTCTGACGAGCTCGATTGCCTCTGTCTTCATCGTTGGCCAGTAGTACCCTTGTCGTAGTGCTTTCTGAGTGAGGGCTCTGCCCCCCAAGTGTCCATCGCACAGGCCCTCATGAGTATCATGGAGGATGAGCTCGGCTTCAGAGGGTCGTAGGCAGCACAGGTAGGGGAGTGTGTAGGATC	tag367290_253,tag393623_77,tag149198_660,tag79557_168,tag6786_10,tag194672_88,tag217042_12,tag327554_82,tag157515_24,tag398429_1159,tag252409_316,tag266114_48,tag48722_365,tag242105_22,tag300749_237,tag95941_21,tag23155_355,tag49819_72,tag321175_81,tag102221_192,tag104417_11,tag116972_323,tag326700_13,tag171535_592,tag147415_240,tag321939_142,tag158410_82,tag157440_13,tag372671_24,tag25267_322,ta…
novel_mir6	megascaffold_1	-	ACCCCGCCCATTCCATAGTTTTCCGA	GGAGGCTGCGGAATGGACGGGTCGG	56308978	56309135	AAGGAGAGGTGGGAAAGGGAGCTGGTCGTCTATCGGGAGGCTGCGGAATGGACGGGTCGGAAACAAAATTCTCGTCTGTGGGATTGTTTTTTGTTTGCTTCCAACCCCGCCCATTCCATAGTTTTCCGATTGATCCTCCCCTTCCTTCCTTATCCTC	tag402227_13,tag50282_11,tag257178_989,tag257292_150,tag228789_159,tag378767_327,tag409166_30,tag77375_13,tag413432_11268,tag339950_1640,tag169719_273,tag30378_209,tag264059_23
novel_mir7	megascaffold_1	+	CCATAGGTTTGGCCCAAGAAG	GAAGATTGGACCAAACCTAGGTTA	57675632	57675781	ATGGACCATCAAACCTCTGGCCTAAAACTGATTTTGGGTCACTTAAACAGTGATCCAAGGGGCTGTGATTAGACCCCAAAAAACCATAGGTTTGGCCCAAGAAGATTGGACCAAACCTAGGTTAGATCGGCCTAGGGTTTGGTGTCCAA	tag147932_4039,tag141499_183,tag133184_11,tag240170_154,tag187439_84,tag37157_173,tag404099_41,tag201821_225,tag129586_55,tag64914_10,tag289653_27,tag32373_114,tag11281_12,tag354075_364,tag314340_24,tag413799_12,tag307656_11,tag214383_102,tag119581_20,tag125596_39,tag163300_14,tag111691_194,tag170571_343,tag264468_10,tag24614_62,tag231218_93,tag390441_259,tag337385_47,tag416167_62,tag356944_387,t…
novel_mir8	megascaffold_1	-	TCCGGAACTTCGGAGACTCGACCATCCGCT	GGATGGTCGAGTCTCCGAAGGTCGGAGAA	66790561	66790792	CGTGGACTCCCGTTGGCGGATGGTCGAGTCTCCGAAGGTCGGAGAAGGTCATGGGAAAGAGAGAAGACATGGGGAAGAGAAAAGAAGAGAGGGAAGAAGGGAGAATCCCCTTTCAGAAAAACCCAAGGTCCAGATTCTCTCCTTTCTTCTTCTCTTTTCCCCACGTGTTCTCTCTTTCCGTCGCCTTCTCCGGAACTTCGGAGACTCGACCATCCGCTAACGGAGTCCACA	tag292550_23,tag206403_13,tag197343_12,tag83025_588,tag42017_25,tag195413_67,tag256126_10,tag68695_13,tag279350_23,tag272499_630,tag279664_112,tag377624_651,tag119395_87,tag146860_1207,tag77770_446,tag271535_633,tag4728_204,tag298645_61,tag190900_141,tag28220_624,tag233200_753,tag5890_11,tag412004_93,tag143920_1230,tag89243_21,tag215352_10,tag216887_102,tag39458_23,tag134376_46,tag286484_248,tag3…
novel_mir9	megascaffold_1	-	CTCACTATTGATAGTCAACCTTCCATTATA	AATGGAAGGCTGACTGTCAATAGTGAGAT	70311418	70311880	ATGATGGGTGGAGATGCTTCTTTTATCTTCAGTAAATCTTTACTGTTGATGATAAGAGCGAACCTTTTATAATGGAAGGCTGACTGTCAATAGTGAGATTCTTTCATAATTGAGCCTTAGTGGGGATTGAGGGACCAAATTTTAGTTAGAAGGTGTGCTTAGGTTCCTCAATTTCAAGAGTCCATAAAGACTTGCTACTTCCTTGAGTGTTTTTCCCTTTGAATGTTTTTTTCTCTTCTTTGGAATATTTGTTGTAAGTTTGAGTGTTGTGTTGTACCCTGTAATCCTTTCAGTAATATTTCTTATTAAAGCATTGTAAATGTTCGGTCCCTCAGTCCCCATTAAGGGTCAATTATGAAGGAATCTCACTATTGATAGTCAACCTTCCATTATAAAAGG…	tag362028_22,tag110053_119,tag124731_10,tag223683_255,tag197200_348,tag233660_149,tag250113_315,tag415594_139,tag382528_14,tag264206_48,tag357417_10,tag201261_10,tag258090_353,tag40231_72,tag16402_53,tag423728_139,tag67482_11,tag377788_32,tag358685_26,tag240354_121,tag141612_601,tag350992_25,tag41688_213,tag100431_72,tag176192_154,tag40851_58,tag342535_1303,tag404840_40,tag352846_33,tag28553_11,t…
novel_mir10	megascaffold_1	+	TTACAAGGTGGGCCCCGACATACCATTGGT	TGCATGTGGGGTCCATGTGTGGACA	73035449	73035603	TGCATGTGGGGTCCATGTGTGGACATGTATGTAGGGCCCACATACATTTTACAAGGTGGGCCCCGACATACCATTGGTGGACATGCATGTGGGGTCCATGTGTGGACATGTATGTAGGGCCCACATACATTTTTCAAGGTGGTCCCCACATGCC	tag158258_1377,tag46855_24,tag112870_19,tag312589_10,tag131995_10,tag130227_10,tag191545_152,tag86129_22,tag95136_65,tag193258_12,tag171820_11,tag351941_479,tag414947_33,tag326947_82,tag289258_12,tag69576_10,tag414274_100,tag321803_173,tag63199_146,tag406575_31,tag171216_130,tag260042_584,tag69725_45,tag166534_41,tag256023_11,tag48648_11,tag261486_317,tag191072_118,tag188860_10,tag8388_15,tag2551…
novel_mir11	megascaffold_1	+	GGAGTTTTACTAAGGCCAGGTCACCTACTT	GTAGTTGGCCGGTGATGACTTCAAAAG	90929512	90929815	ATGGGTATGGAGTTTTACTAAGGCCAGGTCACCTACTTGGAAGTTCTCGGATCGTCTACCCAAATCGGCCCATTTCTTCATTCTTTTGGAGTCTTTCTATAGTGAGGCTCGTGTGATGTCAAGACATTCTTTCCATTCCTTGATGAAAGTGAAGGCTTGAGGGCCTCTCCCTTGATGGTCTTGACGATGCTGTGCGGACATCTTGGTAGTTGGCCGGTGATGACTTCAAAAGGACTTTGATTGGTGGAGGAGCTCTTCTGTGTGTTGACAGAGAACTATGCAATGTCTAGCAATCGAACCCAA	tag38675_859,tag131580_24,tag258875_1564,tag359392_15,tag359968_179,tag295889_268,tag354750_104,tag109664_35,tag367781_330,tag216162_161,tag365847_10,tag194548_38,tag390861_10,tag423770_47,tag37788_54,tag189828_28,tag310384_628,tag373519_189,tag318979_83,tag347570_10,tag70195_46,tag385396_66,tag127497_204,tag191035_24,tag317802_10,tag401679_144,tag335647_128,tag182856_153,tag32949_11,tag271730_13…
novel_mir12	megascaffold_1	-	CAGCCTTAACAGTGTCGTCCCGCG	GGGTTAGCGATGCTGGGTTAGGTGAC	91039979	91040173	CGCACCCGGGCTCCAGCTATCCTGAGGGAAACTTCAGAGGGAACCAGCTACTAGACGCGGTCGCACTTGCTGTGTTGAGCACTGCGTGAGTTGCCGCAGCCTTAACAGTGTCGTCCCGCGCATGCTCGTGAACACGCGTTTGTGGGTTAGCGATGCTGGGTTAGGTGACGTGCAAGGTGTTTGGCAATTGTGCT	tag59464_670,tag185393_710,tag314967_581,tag24568_432,tag267866_22,tag177799_408,tag166396_13,tag184791_13,tag390824_2833,tag2991_142,tag161208_1108,tag261598_11,tag264672_1695,tag186480_117,tag405548_795,tag71579_16,tag301018_2407,tag344195_223,tag217290_12,tag31548_163,tag278330_92,tag206824_119,tag68068_11,tag68371_11,tag128541_126,tag230307_1176,tag165842_555,tag113085_103,tag2593_73,tag35747…
novel_mir13	megascaffold_1	-	TCCGCCCATTCCTAAGTCTTT	TCCTTAGGAATGTGCGGGTTGG	92232733	92232911	TGGAGAAACGGGAATGGGAGCTGATCTATTGAAATCCTTAGGAATGTGCGGGTTGGAAACGAAAACAGCAACCGCACTTGCTCCTACTCCTTATCAGGGTTAGAGGGTTTGTGGTGTTGCTTCCAATTCCGCCCATTCCTAAGTCTTTCAATTGTTCCTCCCTTTCCCTTCTTCTCCT	tag345342_1045,tag105861_707,tag221108_2015,tag284239_467,tag270294_10,tag130309_178,tag247633_109,tag245226_138,tag227424_324,tag185870_12314,tag178349_77,tag15628_312,tag396984_6781,tag150863_93,tag400140_67,tag398981_22,tag302370_923790,tag67449_116,tag15629_202,tag31587_15765,tag338707_235,tag150558_1006,tag342088_64,tag350659_5278,tag231075_466,tag244449_295,tag63457_358,tag224062_739,tag316…
novel_mir14	megascaffold_1	-	CCGATACGTTGTGAAATTTTG	AAAAGTCATAACGTATTGGTTAAT	93521575	93521784	AGAAAAGTCATAACGTATTGGTTAATACGCTACCGTATCGATAGAGACGTAATTGAAACTCACCGAAACATAGCAATACGTTGGTAATATATATAGTATTGATACAACAAATATGAAAGATACTAGTAATTTGGAACTGTTTCTTGTGTCGACCTCGCCTAGATATGATACATATTGGTCGATACGAGCCGATACGTTGTGAAATTTTG	tag162505_206,tag261738_11,tag282564_499,tag20613_77,tag80744_107,tag331062_33,tag285475_50,tag277419_10,tag50875_224,tag408010_13,tag261400_27,tag316160_37,tag139808_144,tag53242_21,tag416179_25,tag196936_10,tag140565_10,tag245514_12,tag162767_52,tag310170_49,tag94964_161,tag322676_34,tag232941_129,tag309482_160,tag288733_190,tag89293_51,tag230708_10,tag210268_23
novel_mir15	megascaffold_1	-	GTATTAATGTTTTGATAGAATGTCTTGAAA	TCCAACATTCTGTCGATATAATAATT	93524167	93524535	TTTGAAATATCCTCCAACATTCTGTCGATATAATAATTTGTACATGGTGTCCAATATATGTGTTTTGTTTTTATGTTCAAAATTTTTCAACTGCTTTATAAGCTCTTCATTGTCAGTTATATTTTGGACAATATTTTCAAGACCAATGTTTTCAATCACTATATTTATTATTTTATACAAATATTATGTATTATGTATTATGTCATTCTTGTGATGCCTTTAGAGATTTATGGAATAATGTTTGTCCATTGCAAGATATTATAAAATTGATGATGAATAATGTAGTTGGTAATATCTAAGCATCACACATAATGATAAGCCCATAAGTATTAATGTTTTGATAGAATGTCTTGAAATGATATTTCAAT	tag300031_61,tag135562_62,tag39806_444,tag187788_10,tag22135_10,tag312796_63,tag327217_324,tag356554_628,tag390030_258,tag298240_205,tag326623_380,tag400165_53,tag325019_10,tag382630_15,tag28289_4581,tag171926_58,tag65940_10,tag84233_149,tag19523_189,tag124357_202,tag405637_12,tag324456_248,tag115303_93,tag340525_513,tag364137_63,tag22603_13,tag383604_12,tag369219_21,tag165174_25,tag339304_11,tag…
novel_mir16	megascaffold_1	+	TCACTAGGTGCTGGATCAGGCTGCCTTTGA	GGACAGTCCAAGAATTCATCTAAGTGGGT	103611670	103611796	TTATGACACTTCACTAGGTGCTGGATCAGGCTGCCTTTGATATGCCAATCGTTGAGATCCTTAGAGGGGGTTAAAACTTGGGTATATTGGGACAGTCCAAGAATTCATCTAAGTGGGTGATCATAG	tag22934_97,tag249868_956,tag148116_11,tag326836_12,tag86465_141,tag402386_343,tag378445_369,tag46936_2815,tag226455_200,tag239567_10,tag404860_253,tag208316_209,tag70959_52,tag158381_572,tag84896_157,tag96778_888,tag406219_45,tag141205_55,tag216496_185,tag275756_14,tag101605_49,tag2592_37,tag128691_20,tag207164_10,tag75131_1525,tag298655_43,tag405021_10,tag97986_11,tag106923_131,tag292987_1514,t…
novel_mir17	megascaffold_1	+	AGACTCCGATGGTCAAGTTAGCTAAGTG	TTGGGCTTGCCTTGGAGTGGT	186820433	186820652	GTCCGAGGCCCCGGGTGTTATCCCTGGGGCCGAGACTCCGATGGTCAAGTTAGCTAAGTGGCAAAGAGGGGTCAGACCAGGCTTGAGACGAGGGCTCAGAGCTTGGTCCTTAATGGCTAAAGAGAATTCTCTTGGGATTCTGAATGCAAGAGAGCAAGTGTCTTTACCTTGAGATGAGGACCCCCTTTTATAGTTGGGCTTGCCTTGGAGTGGTTGGAG	tag294173_120,tag562_11,tag110166_23,tag158441_35,tag131489_49,tag95785_10,tag258220_52,tag12951_67,tag327885_16,tag239558_43,tag286125_245,tag28882_10,tag252110_578,tag162164_25,tag371969_22,tag224282_10,tag351751_84,tag83234_470
novel_mir18	megascaffold_1	-	TGGACCAGTCCACTCCCACCAATTTCTCAT	ATGGTATGGTGTGGATTGGTCCCTG	187121144	187121229	TTGTGGATTATGGTATGGTGTGGATTGGTCCCTGCCATAAAGTGTGGTGTGGACCAGTCCACTCCCACCAATTTCTCATCCACAC	tag143169_223,tag293443_77,tag161889_12,tag205396_56,tag11851_22,tag318888_46,tag147393_170
novel_mir19	megascaffold_1	-	TGAGCCGTGCCAATATCACGTGGC	TAACGGGATATTGGTCCGGTTCAATT	202389047	202389149	TCAGTTTAACGGGATATTGGTCCGGTTCAATTAGAAAGCAGTGCTCATGTGTTCAAGAGTTCTGCTGTTTGATTGAGCCGTGCCAATATCACGTGGCTCTGC	tag375666_2966,tag283291_529,tag288091_65,tag221286_48
novel_mir20	megascaffold_1	+	TCATGGCCATAGCTGAACAGCTTGTTGATC	CATCCAGCCCAGGTACCATGAGTTTG	210968247	210968390	ACGTGGGGTTGAGGACCTCGCCACCGTCATGGCCATAGCTGAACAGCTTGTTGATCTGAGAACACCTAAGGAAGATGTGCAAAGACCATCCAGCCCAGGTACCATGAGTTTGAGTGGGGGAAATCCACAATCAACCCCTACGA	tag221186_40,tag88472_20,tag159844_8532,tag104185_97,tag271586_61,tag392452_91,tag117307_28,tag129185_35,tag184526_355,tag313840_10,tag42867_147,tag23794_10,tag389619_11,tag329965_10,tag37532_176,tag200615_122,tag18832_37,tag240199_273,tag239873_38,tag302012_395,tag323149_81,tag141373_240,tag234083_473,tag61411_14,tag116758_35,tag234749_111,tag28630_22,tag148896_11,tag161133_144,tag232279_388,tag…
novel_mir21	megascaffold_1	-	TGGCCGCGGAGTGAAGAAGGCCAAT	GCCTCAAACTTCCGTGGCCTAAACGGCCAT	211078519	211078673	AGTGTAGCGCGCGTGCGGCCCAGAACATCTAAGGACATCACAGACCTGTTATTGCCTCAAACTTCCGTGGCCTAAACGGCCATAGTCCCTCTAAGAAGCTGGCCGCGGAGTGAAGAAGGCCAATGGCAAGGGGTGTATATGTGTCGACTACACA	tag122480_2107,tag69513_1780,tag63960_11,tag129464_307,tag181492_196,tag136422_71,tag322029_858,tag402046_1915,tag310787_63,tag150412_1882,tag160908_989,tag346983_584,tag328764_2154,tag383152_2156,tag390667_45,tag169724_149,tag230401_973,tag313002_427,tag150777_80,tag401899_78,tag10144_180,tag112562_1837,tag164536_713,tag295130_15,tag288562_498,tag83650_89,tag421335_45,tag61230_1461,tag403147_58,…
novel_mir22	megascaffold_1	+	AAGATCAAACCCTAGCCCCATTCG	ATGGGCCTGGGGATTGATATTTAA	212596015	212596155	TTTAATTGAAGATCAAACCCTAGCCCCATTCGAACCAAGATTGGTTCAAATTGTTTGGACCGAATCATGGGTTCAATCAAGGCTGCAAGTCAGCCCTAATTTTTCCCACGAATGGGCCTGGGGATTGATATTTAATTAAA	tag389597_12,tag320593_10,tag202021_83,tag259158_482,tag234414_24,tag163994_350,tag76047_12,tag63210_282,tag117452_2460,tag324611_45,tag31271_115,tag104651_198,tag421832_215,tag422511_163,tag416162_158,tag357542_174
novel_mir23	megascaffold_1	+	GCATGAATTGGCTAATGCAA	CAATATTTGGCCGAGTCATGCATAGGTACA	240127351	240127443	GTCTCGGGGAGCATGCATGAATTGGCTAATGCAACTGACTACATATGCAATATTTGGCCGAGTCATGCATAGGTACAGAAGTTTCCCAAGAA	tag325872_47,tag99841_107,tag47057_289,tag360813_428,tag157778_11,tag144575_136,tag44975_10,tag241100_91,tag167636_10,tag115495_1142,tag87635_22,tag104077_1436,tag217570_195,tag117521_767,tag93561_20,tag347398_114,tag399026_78,tag312973_115,tag387733_23,tag310432_23,tag255864_169
novel_mir24	megascaffold_1	+	TGGCGGCATGCTTAACACATGCAAGTTGGA	CGCAAGTGTTATGTTGCCGCCCT	240899591	240899812	ATCTTGGCTCAGGATGAACACTGGCGGCATGCTTAACACATGCAAGTTGGACGGGAAGTGGTGTTTCCAGTGGTGGACGGGGCGGCCAATTACGCATATCTTGCGGGCAGTGGTCTCCACATACTATTTGGCAATGAAGTTCCCTACAGACTTCGGTGTGAGTGTATCACGGGGCGACCAGCTCGAGTCCCGCAAGTGTTATGTTGCCGCCCTGAAGAGAA	tag210695_21,tag200415_76,tag54473_24,tag314630_10,tag346629_103,tag266891_22,tag387118_243,tag74158_26,tag249736_15,tag46878_79,tag29878_44,tag147672_445,tag13206_12,tag192362_35,tag126124_95,tag127312_94,tag170074_70,tag384843_35,tag193765_203,tag136362_12,tag222182_102,tag67717_117,tag25635_11,tag189415_32,tag405552_71,tag158936_80,tag34595_107,tag167439_10,tag421299_15,tag189578_74,tag58947_1…
novel_mir25	megascaffold_10	-	TGGAGCCTTGGAAGCCAGTATGT	TAGAGAGCTTTCAAGCTCTAATGTTGT	6890097	6890243	AAGCCTCGACCTTTGAGATGTACGATGGTACAACCGATCCAGTAGACCACATAGAGAGCTTTCAAGCTCTAATGTTGTTCCATGGAGCCTTGGAAGCCAGTATGTGCTTGGACTTTCCCACTACCTTTAGGAAAGCAGTTAGGCTA	tag309765_94,tag66072_481,tag85120_167,tag82531_195,tag268079_1454,tag85007_158,tag361833_31,tag361129_24,tag266997_21,tag300527_10,tag100276_1390,tag7552_21,tag248131_90,tag308947_65,tag344365_382,tag77724_24,tag415158_10,tag214836_117,tag149462_26,tag168317_12,tag128597_11,tag294026_108
novel_mir26	megascaffold_10	+	CTTTGGGTGCTGCTTTTCTCGGCC	TTGGGGGGTGGTTGCCTGAAGGTG	8894318	8894402	GGGGCCTTTGGGTGCTGCTTTTCTCGGCCATTCTACGTGTCATTGATGCGTCGTTGGTTTGGGGGGTGGTTGCCTGAAGGTGTA	tag6805_25,tag192784_10,tag339569_20,tag98156_21,tag368598_25,tag54984_11,tag98239_49,tag32353_22,tag99607_17
novel_mir27	megascaffold_10	+	AAAGTGCCACGACGGTTGGTGGTTCAATCT	TGGAATGCTGGACGTCGTGTATGTT	14537327	14537447	GTGCGGTTGGCCCAAATGATGGCCCCCAACAACAAAGTGCCACGACGGTTGGTGGTTCAATCTTAGGTGGTGGAATGCTGGACGTCGTGTATGTTGTGTTGTCATTGGGGTGGACTGCAA	tag356227_77,tag66673_10,tag196749_53,tag274932_830,tag104374_599,tag351452_343,tag136073_426,tag183362_1228,tag211379_133,tag234302_11,tag356195_38,tag359250_88,tag293572_28,tag351947_10,tag97718_21,tag135873_179,tag381523_352,tag142432_46,tag38318_400,tag203305_815,tag412880_116,tag405546_324,tag239524_23,tag381004_338,tag264425_118,tag278536_297,tag82320_262,tag77836_17,tag193584_10,tag76934_1…
novel_mir28	megascaffold_10	+	ACCTAGCTCGACTGACCATTAATGATACA	ATACACATGGAAGTAGTTAGGGCTAGTCAT	16562775	16562900	TGTTGAATCTCATGCATCAGCAATTCAGATGTGACCTAGCTCGACTGACCATTAATGATACAATCAAGAGCTTTCATACACATGGAAGTAGTTAGGGCTAGTCATGCTGAAAGACATATTCAGCT	tag86090_52,tag395242_62,tag20205_36,tag252922_865,tag66508_528,tag387525_836,tag275733_94,tag91877_323,tag176865_10,tag61026_176,tag319278_90,tag256684_271,tag173983_10,tag95561_85,tag423914_81,tag332651_316,tag179687_900,tag55593_22,tag103143_578,tag335015_1595,tag226576_71,tag360217_163,tag351092_528,tag271729_59,tag14903_98,tag248290_454,tag279443_11,tag8959_592,tag34392_165,tag338714_5442,ta…
novel_mir29	megascaffold_10	+	ACATCAAGATCCAGGAAAGATGG	TCATTCCTGGACCTTTGCCTTTGATACACC	18994730	18994966	TCTTCTTCTTCTTCTCCTCCTCTTCCTGTTCGGACTACTGTAGTAGCAGTCGAAACAAGGAACATCAAGATCCAGGAAAGATGGTTCCAAAGAGGTTAAAACAGCACCTGTTGTCTCATCTGTGATTGGAAGTGTACGAGGCTCATCTGCTGTAAGGGAAACTGCTCATTCCTGGACCTTTGCCTTTGATACACCTTGGGATTGTGGGTAGGACGAGGAGGTAAAGAGATAGGAGN	tag376037_533,tag297595_301,tag334105_170,tag64628_12,tag294553_112,tag106847_173,tag308832_913,tag329975_473,tag80443_10,tag390_119,tag146299_68,tag80379_10,tag321994_38,tag425824_188,tag57310_248,tag385016_24,tag105366_49,tag168850_298,tag302725_510,tag356652_29,tag5852_110,tag403709_30,tag366449_26,tag360743_154,tag41127_10,tag92000_271,tag190022_10,tag228063_11,tag96466_424,tag379870_198,tag2…
novel_mir30	megascaffold_102	-	GGACTTGGCGCATGGACATGATAA	TGGACATGATAAGAAAAGGCCCAAT	46477	46624	CATAAGACCAAGGCGCATGGACATGATAAGAAAAGGCCCAATTTGCATGCTAAGATGTATTGATGGACTTGGCGCATGGACATGATAAGAAAATGCCCAATCCGCATGCTAAGATGTATTGATGGGCATGTTTTGTCTTGTTTTGTT	tag145474_60,tag52334_11,tag97438_56,tag237762_53,tag304391_10,tag340332_10,tag60363_41,tag37503_144,tag370087_10,tag408505_58,tag167744_80,tag167322_147,tag269145_25,tag106945_20,tag185579_10,tag179980_17,tag5345_39,tag179033_45,tag323289_105,tag62835_182,tag283254_11,tag48275_87,tag89446_23,tag337290_257,tag225985_14,tag321035_93,tag250757_139,tag72422_331,tag332688_135,tag266836_20,tag394764_3…
novel_mir31	megascaffold_11	+	TCCGTTGTCGTCCAGCGGTTAGGATA	CGTAGGCCCCTCAACGTGCGATTGGATTA	20626682	20626862	AGTGCATCTCGTAACAGTAATCCGTTGTCGTCCAGCGGTTAGGATATCTGGCTTTCACCCAGGAGACCCGGGTTCGATTCCCGGCAACGGAATGTGTCTAATAAGTTGAAACTCGTTTTTCATTCTCTTCCGTAGGCCCCTCAACGTGCGATTGGATTACCCTTGTTTTGGGAGTGTATG	tag181461_17,tag388251_276,tag41610_229,tag424763_453,tag275172_30,tag110938_201,tag365393_16,tag170868_258,tag419816_67,tag247850_14,tag323533_770,tag339216_32,tag392234_70,tag51100_393,tag2867_38,tag214773_10,tag388300_138,tag81270_11,tag145665_14,tag330238_483,tag312568_91,tag401475_87,tag194669_138,tag252647_11,tag198038_26,tag238305_406,tag122526_63,tag376376_10,tag420418_12,tag317261_152,ta…
novel_mir32	megascaffold_11	+	AACCACATGAGAGCCACGCCAAG	CAGGCCTGCTCTGATACCAAGTTGA	27011623	27011966	ATGAATCTCTGATTTGAGCTTCAAATCAAGCCGAACAATCTATCTCTCTGATTCTTCCTGGTCACCGAACTATTCTCCAAGCGAATAGAGTCTTGGGCACCCTTCAATGACCTCCAAGAGTCAGGCAAATGAGTCTAAACTTTCAGCCCTAGAACACCCTCATGCAGTCGGCTGGACTATAACCACATGAGAGCCACGCCAAGCTCAGGCCTGCTCTGATACCAAGTTGAAAAACAGCCCTAGAAGTATGGGACTGTGCAAGAAAACCAAAAAAACAAACAAGTGAAGATTAGAGGAGAGAGAGAGAGAGAGCTGCGGCAAGGAGGGTTAATGAGAGGTTCGA	tag355347_11,tag162735_237,tag359714_612,tag143945_216,tag60295_216,tag43673_114,tag330851_52,tag228045_139,tag299042_11,tag149072_53,tag310478_24,tag22313_130,tag167349_105,tag339700_1024,tag220989_871,tag424101_12,tag64411_96,tag32967_21,tag208945_218,tag343265_52,tag50868_23,tag237706_12,tag332047_333,tag330524_34,tag147461_47,tag284555_69,tag157347_555,tag382817_134,tag293543_87,tag257892_180…
novel_mir33	megascaffold_11	-	GGAACATCTAAATATATGAAGC	ATCATATCTATATTTCAAA	27850544	27850667	AACGATTTGGCTTGGGAAAGGGCGGGAAATAATCATATCTATATTTCAAAATGGAACATCTAAATATATGAAGCGCCTGTAGCTCAGTGGATAGAGCGTCTGTTTCCTAAGCAGAAAGTCGTA	tag266609_25,tag267974_86,tag224322_33,tag56792_101,tag174203_5122,tag179216_11,tag133490_35775,tag134425_5713,tag336456_97,tag148371_3726,tag184689_1022,tag320658_638,tag196333_98,tag45471_304,tag353687_1658,tag368616_4642,tag122157_19037,tag299179_109
novel_mir34	megascaffold_13	+	GTTGGGAGGCTTCCCCTCGGTG	TGAGGGGAGGGTTTGACCGGCTTG	4867234	4867361	CCTCCTGCCCGGAGATGATGCTTGGCTCCTGGAGGGGTTATGAAGTTGGGAGGCTTCCCCTCGGTGAAGGCGCCCGCCCTGAGGGGAGGGTTTGACCGGCTTGGGAGCAGGGTGCCGAGGTGGGAGC	tag323062_54,tag366235_73,tag124715_109,tag328047_11,tag148848_23,tag365998_64,tag276745_154,tag85355_152,tag224656_72,tag29668_51,tag191228_12,tag96228_11,tag410456_342,tag136039_72,tag301857_17,tag257848_11,tag381105_10,tag104398_467,tag355821_83,tag21927_18,tag50468_88,tag312137_25,tag241955_10,tag245717_67,tag416043_186
novel_mir35	megascaffold_13	+	TAAATAGCACATGAGTTTGT	AGGTCGTGAATAGTATATGTTC	9364004	9364226	TGGGGGGAATCACTAACATTATATGCTCAAAAAGATAAAAGCACTCGCATGAGAAAATGTATCTTCATAAAATAGTGAAAAGACTCCCCTTCACTAGGGATGCGTCCCCTTTATAATAAATAGCACATGAGTTTGTGAAGGTCGTGAATAGTATATGTTCTCATAAAGGGGACACATCCAAAGATTCTTTTCACTAGGGAGTAGGGATGTTCTTTCCCCCCT	tag235241_216,tag371620_60,tag43163_11,tag255471_21,tag320247_39,tag258301_38,tag103766_21,tag61109_25,tag306182_10,tag20835_12,tag15406_243,tag413482_10,tag245792_309,tag61285_14,tag394456_10,tag382300_10,tag107409_15,tag77249_27,tag425050_511,tag356304_11,tag250399_63,tag59358_98,tag411017_10,tag22887_11,tag131586_10,tag37777_265,tag262271_165,tag203206_276
novel_mir36	megascaffold_13	-	ATTAATCAAGAACAAAATTTTAGGGCTCA	GCCTTTAGGATTAAAGTAATGATTAGCAAG	10307080	10307297	CATGGGATAACATCATAGGATTTTGGTCCTATTACGGTGGCCTTTAGGATTAAAGTAATGATTAGCAAGGACAATTGGGGGAGTTCGTGTTTCATAGTCAAAGGTAAAATTATTGGATTTATGAAATATGAACCACTATAAAAACATTTGCCAAGGATGTTTTCATTAATCAAGAACAAAATTTTAGGGCTCAAAGGCAATTAGATGTTGTCCTATT	tag131133_1739,tag315814_2945,tag97426_433,tag314824_284,tag14494_1575,tag376912_2249,tag425662_251,tag263416_1060,tag309622_1062,tag24371_1000,tag73753_27,tag49035_184,tag233810_789,tag27767_279,tag27204_1885,tag83559_796,tag421793_4191,tag29833_649,tag183926_95,tag198045_131,tag348037_609,tag163715_871,tag303702_223,tag309456_530,tag145440_1273,tag146358_234,tag211447_133,tag354732_41,tag412432…
novel_mir37	megascaffold_14	+	GTTTACAAGGTGGGCTCGACATAC	ATGCTTGTGGGTCCATGTGTGGACA	553880	554106	TATGTGGGGTCCATGAGTGGGTATGTGGGGCCCATGTACAGTTTACAAGGTGGGCTCGACATACCATTAGTGGACATGCATGTGGGGTCCATGTGTGGACACGTATGTGGGACCCACATACATTTTTCAAGGTAGGCTCCACATTCCATTGGTGGACATGCTTGTGGGTCCATGTGTGGACATGTATGTGGGCCCCACATACATTTTCCAAGGTGGGCCCCACATG	tag5902_11,tag107599_262,tag179800_11,tag151210_10,tag204310_22,tag309177_23,tag37518_73,tag386102_12,tag175403_157,tag228255_87,tag71142_10,tag413025_12,tag87255_365,tag175254_204,tag353905_39,tag136883_174,tag40721_76,tag75730_26,tag5440_10,tag61103_194,tag383381_110,tag60367_394,tag56974_100
novel_mir38	megascaffold_14	-	CGATTACGCTAGCCGTTGGAGGATG	CCTCATGCGGGGGCAGACGCGTGG	3756080	3756192	CTTGCGGGTGCAGACGCATTGGTTGTTGTCCTCATGCGGGGGCAGACGCGTGGGCCTTGTTAGGAATGCGATTACGCTAGCCGTTGGAGGATGGCGGCCCTACACCAGCAAA	tag45966_495,tag141142_24,tag169791_127,tag199123_105,tag141236_95,tag287396_32,tag174851_10,tag159179_31,tag194597_109,tag49806_205,tag123367_33,tag303642_23,tag222623_48,tag120072_10,tag332164_35,tag329088_22,tag135113_549,tag166946_367,tag18791_11,tag205768_22,tag722_83,tag55269_53,tag344822_592,tag349804_83,tag123006_68,tag172785_285,tag178253_44,tag242695_35,tag418196_52,tag7726_58,tag132257…
novel_mir39	megascaffold_14	-	AAAACTTTAGTGATGATGTATGGACCCTCC	GTTCAAATTTTCCTGAAGTCTT	5475437	5475561	ACACAAGGATATCTAATTTGGCCTTCAGAGTTGGATAACTCATATGCCCCCTTTTGGAAAACTTTAGTGATGATGTATGGACCCTCCCATTTGGGTTCAAATTTTCCTGAAGTCTTCTTTGTGA	tag19881_11,tag61514_127,tag49058_10,tag419115_10,tag341229_236,tag243517_305,tag262186_185,tag336499_16,tag108272_38,tag269866_32,tag284863_13,tag163352_87,tag16743_716
novel_mir40	megascaffold_14	+	AGGGATATAACTCAGCGGTAGAGTGT	ATCTCTAAACCCAATGTGAGTTTTTCTATT	6087448	6087662	CCTTTGCCTATAATTAGTCAATTCTATTTCTTGATGGGGGCAGGGAAGGGATATAACTCAGCGGTAGAGTGTCACCTTGACGTGGTGGAAGTCATCAGTTCGAGCCTGATTATCTCTAAACCCAATGTGAGTTTTTCTATTTTAACTTGCTCCCTTGCCGTGATTGAATGAGAATGGATAAGAGGCTCGTGGAATTGACGTGAGGGGGTAGGGA	tag372678_17,tag321876_22,tag10637_13,tag121212_11,tag162676_16,tag375100_30,tag230316_17,tag418341_11,tag362266_59,tag274623_150,tag273124_544,tag267853_35,tag117748_61,tag302685_10,tag310715_215,tag308599_86,tag183337_171,tag131703_114,tag205171_11,tag30060_24,tag87666_12,tag239816_200,tag130205_193,tag290621_300,tag108749_10,tag56245_67,tag284307_2029,tag14691_90,tag160177_10,tag148241_34,tag7…
novel_mir41	megascaffold_141	+	ACAATGCATGTGGGCGCTACATAC	TGTAGGACCCACTTTGCAAAATGTCTG	51656	51774	CATGTGGGGCCCACCTTGTACAATGCATGTGGGCGCTACATACAAGTCCAGACCCAACATGCATGTGCACCAATGGAATGTAGGACCCACTTTGCAAAATGTCTGTGGGCCCCACATA	tag335280_31,tag236147_28,tag262146_12,tag196095_20,tag23264_786,tag6096_601,tag327284_72,tag110788_31,tag364480_40,tag304290_289,tag295925_34,tag145661_121,tag150171_27,tag426333_84
novel_mir42	megascaffold_15	-	TTAACACTACACGTGTAGTGCT	GCTTTCGACTATTGTAGTGACAGG	7080494	7080680	CGGTGACCAATATTAGAAAACACTAAACTACCGTGGTGTGTGTTAAACGTGTTAACACTACACGTGTAGTGCTTTCGACTATTGTAGTGACAGGGCTTTAACACACCGTGTGGTAGTTTACAGCCCTACTACACCCACCGTGTGTAGTGTAGGGCTGTAACACAACCACTTGTGTTAGGTGCACCA	tag184135_21,tag361149_265,tag23272_11,tag316435_59,tag268670_21,tag163242_11,tag256120_25,tag171539_11,tag221363_53,tag155446_23,tag339622_236,tag285799_33,tag174215_184,tag179976_10,tag311771_88,tag42791_65,tag158512_34,tag200861_450
novel_mir43	megascaffold_15	+	GGATTATGCACCCTTCCATGGAGA	TGGCCATGGAGGTCATACCCCAA	7086008	7086148	GTTGGGATTATGCACCCTTCCATGGAGATTCCTTGGCGCCATCCACGCCCGGAGTTCGTTGTTAGCTAGGAGGCCACGGGACAATGTGTCAAGAGCAACTCCTAACAAGCGAGAGATGGCCATGGAGGTCATACCCCAAG	tag64319_10,tag329267_213,tag100480_97,tag364768_10,tag46179_39,tag375196_49,tag251044_65,tag143916_704,tag197064_324,tag37158_66,tag158254_10,tag134997_133,tag178942_66,tag402151_122,tag225091_1152,tag322467_160,tag241817_35,tag167908_11,tag55879_143,tag270101_184,tag67743_795,tag271116_10,tag287770_106,tag422938_13,tag386162_25,tag413583_37,tag363357_12,tag33205_481,tag338_36,tag157987_10,tag10…
novel_mir44	megascaffold_15	-	CCAATAATTCCAGCTTGATGTT	TTCAAGCTGGAATCATTGGGCTCT	7539797	7540212	CTCAGACAACATTCAAGCTGGAATCATTGGGCTCTACGAAACCGGAGGAGTTTGGAAACACAACCCTCTTGTTAAAATCAACGATGCTTTTCTCCGAGCAAACCGTGATTTTGATTTGGTGATCTGGGTTCTGGTATTTGGGGAATTAAATATTGGAACAGATCTGCCGGAATCAAATCGGTGATAAGTCGGGGTTGACAAGAAACCAGCAGATCCAACTTATCACCGATTTGCTTTCGAATCAGGTCCATATTTAATTCCCTAAAGACATGAAATACCCCAAATAACCATATCAAAATTCGATCTGCTCGCAGAGGGCAGAGGCGTTGTTGATTGTTTTCAAGAGGGTTATCTTTCCAACCCTCCTGATGTGGTGTCATTAGAGTCCAATAATTCCAG…	tag156992_83,tag225170_10,tag336411_14,tag172794_135,tag123661_956,tag122898_22,tag237876_103,tag221815_78,tag72885_17,tag76006_14,tag297664_49,tag238701_22,tag342126_82,tag38708_11,tag406048_11,tag220768_494,tag133843_121,tag424924_21,tag250601_11,tag173877_2286,tag195389_197,tag197765_12,tag226473_16991,tag424546_88,tag155677_10,tag372579_142,tag28126_122,tag365244_5851,tag421152_81,tag305286_2…
novel_mir45	megascaffold_15	+	GTTGTCTAGCTTGGTCGAGGTGTCG	CTTTGATTGCAGGTCCCTAGTAGATGAGAT	8478552	8478671	GTCGATGTGTTGTCTAGCTTGGTCGAGGTGTCGTCTAGCTCGAGCTCGATTCAAATTAGACACTTGAGCTCGAGCTTGACTACCTTTGATTGCAGGTCCCTAGTAGATGAGATGTCGAG	tag294285_12,tag44082_78,tag214675_12,tag131837_388,tag261271_11,tag154449_2122,tag361903_299,tag252534_1717,tag322451_56,tag91532_248,tag63409_177,tag204796_117,tag351229_39,tag19781_21,tag300560_258,tag306454_138,tag303698_45,tag147226_50,tag226486_1808,tag213026_53,tag185329_1340,tag30572_11,tag54145_44,tag247853_3129,tag53535_1706,tag191309_10,tag168332_2773,tag168481_544,tag210426_26,tag9819…
novel_mir46	megascaffold_15	+	CAGTCTGAGGTCGGGTCGGACGACA	TCCCACCACCACTAGAGATTGGAC	12007997	12008232	GCGGCCAGAGAGTAAAATAGGTCGGGAAGAAACAGTCTGAGGTCGGGTCGGACGACATACATCTTGGTTGGTCCCACCACCACTAGAGATTGGACATTTATAGTTTCTTTCTTCTAAATCAAAAAAAGGAATATTTTTTTTTTCCATTCTATTTAAAAAAATATTTACAGAGGAAGACGAAACACAACGGTCGGCGATTCCTTCTGTCATTAATCATTCTTTCTGACTTGGTTGA	tag400157_74,tag181061_10,tag64134_24,tag246804_225,tag109613_18
novel_mir47	megascaffold_15	+	TTTACCTGGGGTGGGCACTTCGATGCTTAA	TAAGTTAGCGAGGTCTCCAGGAGGACA	13105057	13105116	TTGTTTTACCTGGGGTGGGCACTTCGATGCTTAAGTTAGCGAGGTCTCCAGGAGGACAT	tag77039_567,tag163567_95,tag50873_10,tag17085_12,tag277480_40,tag275365_65,tag184319_22,tag334616_74,tag271788_367,tag381045_21,tag320273_43,tag140212_277,tag187670_111,tag201130_256,tag234390_271,tag21437_41,tag276702_306,tag92276_36,tag73792_12,tag110150_30,tag343255_10,tag277648_64,tag171309_10
novel_mir48	megascaffold_15	+	GCAGCCGTGGAGAAATGTTGAACA	GCATTCTCCTTGCGCCAAGCTGCATA	14728458	14728650	TTTTTCCCATATCTTGGCAGCCGTGGAGAAATGTTGAACAGTCCTAGCTACTCTTGGAGTCATTGAGGCAAGTAGCCAGGACATAACTGTAGCATTCTCCTTGCGCCAAGCTGCATATTCAGCACTCCCCACTTCGGGTTCCTTCTTCTGCCCGTCCAAGTAACCAGTGAGTTCCCGGGATGTGATGAAAAG	tag16958_10,tag316074_72,tag173798_32,tag351864_383,tag47015_1001,tag274416_598,tag75256_133,tag247528_10,tag240396_422,tag16709_155,tag371525_15,tag178772_36,tag53128_21,tag225613_11,tag410398_865,tag125190_52,tag404240_91,tag95784_26,tag311308_113,tag189218_602,tag162734_41,tag146907_170,tag279561_67,tag325001_473,tag58406_51,tag394441_36,tag102806_143,tag268316_13,tag150012_43,tag173964_115,ta…
novel_mir49	megascaffold_16	+	CAACTAAATTATCGACCATCAAT	ATGATTACAATGGTTGATGAAGGTTGT	7398841	7399109	TATGTGTGATGGTTGGACATGACCAACTAAATTATCGACCATCAATTTTATAGTGTATTGCAATGGGTAAAGAATATTTTATAAATCTATTAATGCATCTAGTGAACGATATAATGCACATTGTTTGCTTAAGTTGATGATTACAATGGTTGATGAAGGTTGTGTAGAAAATGTTGTTCAAATTGTGAGTGATAACGAAAGTACTTGTAAAACAGCTCGCAAAATGTTAAAAAAAAAAGAAATACTTATATTAAACACCACGCGCATT	tag204952_13,tag419556_23,tag6938_998,tag309565_59,tag22655_79,tag295246_14,tag355382_271,tag257550_33,tag141618_49,tag280171_301,tag369292_351,tag227917_213,tag281225_11,tag35847_83,tag222715_750,tag60749_11,tag127671_97,tag297369_10,tag134199_43,tag247478_10,tag177472_107,tag340191_162,tag208066_91,tag200566_15,tag336911_26,tag132124_52,tag325522_470,tag401489_85,tag116837_11,tag311502_71,tag12…
novel_mir50	megascaffold_18	-	TGTTTACAAGCGTGCTTTCTCTTGTTGTCA	CAACGAGAGAGAGCACGCTTGTCGGCATTC	2604081	2604161	TTGACAACGAGAGAGAGCACGCTTGTCGGCATTCATGCAAGGGCATGGCTGTTTACAAGCGTGCTTTCTCTTGTTGTCAC	tag161135_20,tag395727_17,tag12801_59,tag85437_12,tag94464_405,tag110861_66,tag170723_756,tag12039_12
novel_mir51	megascaffold_19	+	AATGCAACAGCAGCCAAGAACGTGA	CGTTCTTGGCTGCTGTTGCATTGGA	6791140	6791418	CTCGTATAACAGGAGTTGAAATTGCTGAAAGGTTTGCTTACTACGGCATAATGGAGAACCTCTTCACCTATCTCACCCAGTCCCTTGGTGAGTCCAATGCAACAGCAGCCAAGAACGTGAATATCTGGTTTGGAGTATCAGCAATCACAACCAGGTATTCACGTTCTTGGCTGCTGTTGCATTGGACTCACCAAGGGACTGGGTGAGATAGGTGAAGAGGTTCCCCAGCATGCCGTAATAAGCAAACCTTTCAGCAATTTCAACTCCTGTTATACGAG	tag197007_11,tag21261_11,tag60864_884,tag242840_134,tag214681_24,tag179340_10,tag382731_39,tag69243_32,tag3794_13,tag7934_39,tag49860_546,tag381159_113,tag283090_311,tag266885_29,tag347284_11,tag302401_44,tag248640_10,tag116582_11,tag129887_27,tag161876_246,tag90304_21,tag301506_23,tag375037_21,tag176153_64,tag120216_20,tag390950_56
novel_mir52	megascaffold_2	-	GAGAGGCTCGAACTCTCGACCTCAGGA	TGAGGTCGAGAGTTCGAGCCTCTCTCA	9973563	9973852	TGGTGGGGTGGTGGCGCAGTTGGCTAGCGCGTAGGTCTCATAGCTTCCGAGTTATCCTGAGGTCGAGAGTTCGAGCCTCTCTCACCCCACTAGAATTTTTCTACCCCTCGCACCCGGCCAGCCCCAAAATAAAAGAAAACAACAAATAAGATAAAACTAAATGATTTTTTTTTCGTTTTTTTGATAGAACAAAATGAAAATGGGGTGAGAGAGGCTCGAACTCTCGACCTCAGGATAACTCGGAAGCTATGAGACCTACGCGCTAGCCAACTGCGCCACCACCCCACCT	tag112646_467,tag259603_44,tag168590_89,tag220752_21,tag314719_20,tag307053_10,tag322741_684,tag355372_13,tag368387_355,tag174475_225,tag81802_11,tag233435_24,tag70068_71,tag228926_30,tag420605_353,tag358363_20,tag125812_10,tag124556_827,tag20031_10,tag365704_53,tag397238_20,tag104716_22,tag396940_15
novel_mir53	megascaffold_2	-	GATATGGAATTTTTTGAGTT	TTAAAAAAGCCTATGCTCTGTA	22564453	22564707	CCTCACAGTGTGCACCGGTCATCTCATCCCTTCTACTGGCAATGCATTCCTAGCCCTAACTGACTGGGTGATGCCTCTGGTGCTGTTACTTTGAAGAAATTAGGGTGCTTAAAAAAGCCTATGCTCTGTATACATTAGCATGGATAACATCATTCAGGTTAGTGTAAATAACAGCTGTAATTGCAGGAGCCAAATAGTCAGATATGGAATTTTTTGAGTTTGCTTTGTATTTTTGTATTTATGACACTGGGAGT	tag367069_24,tag54338_26,tag375613_49,tag48669_47,tag248051_400,tag241251_320,tag301637_55,tag223686_111,tag39427_104,tag166496_39,tag181778_17,tag294558_76,tag220089_568,tag312165_93,tag158072_574,tag316805_514,tag225513_18,tag207908_380,tag196190_233,tag188315_168,tag59475_137,tag244637_150,tag88941_22,tag326506_176,tag368075_87,tag175302_45,tag14528_57,tag54408_581,tag304244_24,tag178126_1505,…
novel_mir54	megascaffold_2	+	GTGTTTGGCTGTACTTGTTATGTTCA	TTCCAAGTGCCCAGAGGCATA	29229357	29229415	CTTTGTGTGTTTGGCTGTACTTGTTATGTTCACATTCCAAGTGCCCAGAGGCATAAGT	tag45311_3364,tag179616_147,tag93184_97,tag141273_187,tag5127_294,tag283448_526,tag226426_794,tag237545_39,tag72917_10,tag153094_93,tag382748_32,tag292864_338,tag16995_71,tag140701_521,tag299297_650,tag233312_94,tag311761_2441,tag343846_1183,tag378705_162,tag171463_132,tag402315_58,tag341266_550,tag417161_95,tag113698_68,tag354557_640,tag35381_14
novel_mir55	megascaffold_2	+	GGGTGTTTGGTCTAGTGGTATGATT	GAACCCAGCTCAGTCATTACACACCCATC	40197188	40197428	AATGGGTGTTTGGTCTAGTGGTATGATTCTCGCTTCGGGTGCGAGGGGTCGCGAGTTCGATTCTCGCAACACCCCAAATAAATTTCTTAGACTTTTTTCTTTTGAATAATAAAAAAATACTCCATTAAACCCGAAAGTTAGATATCAATTTATTTTTAAGGATTAGAGTTTTTTTTTTTTTGTAGTAATATTTAAAGGAGTAGAGTTGAATGAACCCAGCTCAGTCATTACACACCCATC	tag403064_231,tag412190_182,tag295621_58,tag61752_11,tag383971_10,tag215301_13,tag230102_99,tag139226_235,tag45099_23,tag107062_11,tag155306_10,tag40703_184,tag231562_79,tag177547_12,tag181203_42,tag340171_22,tag78865_53,tag154118_109,tag122266_956,tag327158_10,tag103020_10,tag192421_129,tag286488_159,tag198177_1164,tag166771_28,tag372825_249,tag103780_10,tag195136_13,tag334333_25,tag340855_290,t…
novel_mir56	megascaffold_2	+	GGTTAAGGCGGGGGCTGGTCC	GACCGACCTTTCTGTCCTTGAGGATG	61233819	61234006	GTGAGAATACGCCAAAAATGTTGGTTAAGGCGGGGGCTGGTCCTGCTGCGTCACGACTGCCTGCGGTCGAGTCAGAGGTGAGGGTTGCCAACAGCTACAAGACACTGCTGCAGACCGTGCGCCCGATGTACGAGGCTTGTGGCGGCAAGACCGACCTTTCTGTCCTTGAGGATGCTCTGGCTCTCAT	tag79841_12,tag166139_10,tag340712_170,tag163522_22,tag35240_212,tag38955_10,tag415329_16,tag87897_15,tag122504_11,tag348780_441,tag361216_11,tag412048_12,tag243800_136,tag20549_287,tag29416_341,tag139181_205,tag60807_107,tag48877_10,tag331631_10,tag282258_10,tag18970_13,tag261974_104,tag316500_531,tag199479_14,tag113035_1292,tag355153_129,tag91462_86,tag375756_10,tag75935_135,tag316899_12,tag290…
novel_mir57	megascaffold_2	-	TGTTTTACATGTGAATCCCATGTGGCAT	CCACTATTATGTAATTGTCACACGTTAT	62329172	62329322	AATAATATTGGTATATGATTATTATGTAACAACTAATATAAATGTGCCACTATTATGTAATTGTCACACGTTATTGTTTTACATGTGAATCCCATGTGGCATTGGTATATAAATACCTTTTTTATATGACTATTATGTGTCAGTATTATA	tag111102_1085,tag371936_156,tag87386_133,tag42088_1737,tag110909_12,tag337477_10,tag109011_12,tag247620_1479,tag116858_16,tag139716_503,tag225364_124,tag316090_494,tag369154_12,tag302240_10,tag337645_157,tag302137_12,tag21667_24,tag207318_312
novel_mir58	megascaffold_2	-	GTTCAAGAAAGCTGTGGGAAGACATG	GCTTTTCCACAGCTTTCTTGAACTTC	90210730	90210817	TGTCATGCTTTTCCACAGCTTTCTTGAACTTCTGCTGATCTCTAGATCAAGTGAAGAGGTTCAAGAAAGCTGTGGGAAGACATGGCG	tag312607_198,tag354430_13,tag320333_283,tag109079_22,tag110703_1000,tag41500_374,tag40200_253,tag407017_56,tag161126_179,tag149229_529,tag98207_147,tag271781_666,tag382783_16,tag192540_15,tag1312_678,tag309257_125,tag211415_52,tag380599_601,tag216083_22,tag330843_75,tag78372_66,tag293849_677
novel_mir59	megascaffold_2	-	AAAGGGTTGAAGGGAGATAGTGCATCAAGT	ATTGCCCTTCTCCGACCCTTACT	107373334	107373574	AGAATGAGTGATTGCCCTTCTCCGACCCTTACTGCCCAACCTGAGAGCAGACAGCTAATGCGTTCCACTTATTGAACAGGGTTCTATGGTCGGTCCGTGACCCCTGGATGCCGAAGGCGTCCTTGGGGTGATCTCGTAGTTCCTACGGGGTGGAGATGATGGGGTCGTTCCATGGATTTTTCTTCATTTTGTCGCATTTCGCTCAAAGGGTTGAAGGGAGATAGTGCATCAAGTTGTTCG	tag207483_98,tag82038_10,tag295261_58,tag419135_54,tag373620_335,tag160252_10,tag289342_252,tag326989_10,tag155566_13,tag252002_118,tag172587_1077,tag198769_106,tag224051_133,tag177281_11,tag393473_12,tag42249_84,tag360279_12,tag415294_12,tag152874_12,tag167263_167,tag271752_92,tag100001_57,tag80074_88,tag268446_11,tag348874_314,tag289130_10,tag244462_11,tag360499_225,tag140940_103,tag202979_10,t…
novel_mir60	megascaffold_2	+	CGGTTCAGAACATGTATGGCCCAATTGATT	TCAATTGGGCCATACATGTTCTGAACTGGA	114863256	114864011	GTCATGGCTCTTGTCCCCAACCCAACTCTTATCTTCTTTAAAGGCAACATCTCTGCTTACTATGATCTTTCGAGAAACTGGATTATATAATCTATAAGTTTTTGACTCCTCACTCACTCCAAGCAAAACACAACTGAAACTCTTGTCATCTAGCTTTGTTCTTTTATTGTCAAGTACATGAACATAAGAGACACATCCAAAGACCCGAAAATGATCAACTGATGGTTTCACTCCATTCCAAGCTTCTTCTGGAGTCATGTTTCTCACTGCTAATGTTGGACTCCGGTTCAGAACATGTATGGCCCAATTGATTGTTTCAGGCCAGAAGGTTGTTTATTTTACAGCAAAACAGGGTTGCGGAAAGAAAGAATAGAACCATTATGAATTTGGTTCGCAGTA…	tag276833_20,tag249852_551,tag112223_5746,tag3060_292,tag137900_143,tag255409_10,tag65743_38,tag205068_196,tag319492_176,tag421633_21,tag294294_20,tag368952_46,tag27692_2688,tag378131_826,tag112894_125,tag381980_546,tag298941_14,tag6417_94,tag79391_13,tag390284_2216,tag85163_21,tag103013_47,tag344978_76,tag227003_1414,tag125618_125,tag420_10,tag343274_55,tag214614_45,tag423760_298,tag124757_36,ta…
novel_mir61	megascaffold_20	-	CACCACAAAAGTTGAATAGTA	TGTTTAATAGCTATGTGCCATTAG	1062522	1062696	ATATGGGTTTGTCATAAAAGAAAGAAATTAAATGTTTCTTGTTATTGTTTAATAGCTATGTGCCATTAGACGTCATTAGGCACCACAAAAGTTGAATAGTAAATAAATGACTATGTTAGGGAAATATTAAAAACGGTATTTCCCTCAACAATTAGTTTTTACACAAATCGATAC	tag112685_10,tag260753_10,tag362413_10,tag21606_28,tag313301_1026,tag158450_334,tag361016_97,tag29011_22,tag381724_55,tag81058_32,tag208464_10,tag162728_20,tag49865_25,tag153417_237,tag333980_12,tag198895_229,tag51969_41,tag230468_385,tag99897_23,tag99395_40,tag347920_2453,tag176171_11,tag133831_10,tag345663_1247,tag168622_146,tag331596_89,tag285287_7461,tag9948_44,tag1522_28,tag284780_86,tag3072…
novel_mir62	megascaffold_20	+	TAGCTTGTGCCAAGCCTGTCTTACTAC	ATCTGGCGGTAAGGTTGGAG	3792447	3792686	GAGGTTGCAGGGAGGTCCAACTGATAAGCAACAAGGCCCACTCTCTCCAGAACCTTATAAGGCCCATAATACCTGGGTGCTAGCTTGTGCCAAGCCTGTCTTACTACTGAATCTGGCGGTAAGGTTGGAGCTTAAGGTAAACGAAGTCACCCACCTGAAATTCTAACGGGCGGTGGTGAGTATCATAACGGGCCTTCATTCGTTGTTGGGCTTTTGTCAAGTTGGACTTAAGCAATCTA	tag422188_102,tag1585_208,tag373996_11,tag158135_128,tag90758_340,tag380941_12,tag315852_152,tag224728_44,tag125489_105,tag356307_52,tag230960_13,tag379121_162,tag281377_1548,tag401600_189,tag37085_606,tag391509_12,tag316862_10,tag305825_91,tag160362_11,tag39584_11,tag266636_41,tag3509_80,tag90160_216,tag390213_50,tag51066_37,tag183463_35,tag147482_15,tag258891_59,tag21622_10,tag350335_21,tag2269…
novel_mir63	megascaffold_21	-	TTGTTTTGTCTTGTTGGGTTTGTTTTA	GCTTGGCACATGGACATGAAAGAAAAGGCC	274711	274827	GAACAAAACATGATGGGCTTGGCACATGGACATGAAAGAAAAGGCCCAATTCGCATGCAAAGATGTATTGATGGGCTTGTTTTGTCTTGTTGGGTTTGTTTTATCTTGTTTTGTTA	tag174867_56,tag395784_129,tag140676_11,tag403817_16,tag274437_12,tag108182_96,tag65203_48,tag370707_10,tag286884_16,tag261936_168,tag174744_33,tag292006_269,tag354522_21,tag101518_22,tag154675_94,tag58262_12,tag52146_215,tag406411_26
novel_mir64	megascaffold_22	-	GGATCAGGCTTCATTCCTCAC	TGGAATGAGGTTTGATCCAAGA	308638	308795	AGGAAAGAAGGTGTCTGGAATGAGGTTTGATCCAAGATCCTTCCATTTCATCCATCACTTGTCTTGATTTCTTTTTCTTGTTTTCATTATCATGGGTTTCCTACACCTTGATGGACTGATCTCGGATCAGGCTTCATTCCTCACACCAGGCTTTCCA	tag88711_108,tag178615_57,tag366143_10254,tag107537_96,tag296912_877,tag27480_135,tag278594_43,tag331252_987
novel_mir65	megascaffold_22	+	AGGTTCTTGGTGGTTAGATTG	ATTAGCCAGCTGAGAACCTTG	1967748	1967928	GGGGTGGAGCTCCTTGAAGTCCAATATAGGTTCTTGGTGGTTAGATTGAGCTGCTGAATTATGGATTCCACAGCCCTATATCATGGTCGGAGGGATTTGGATAGGATTGTGGTTTGCATATTTCAGGAGCTGCATTAGCCAGCTGAGAACCTTGTTTGGATTGAAGGGAGCTCTACACCA	tag31318_11,tag194453_489,tag263116_759,tag18128_900,tag203792_1304,tag101126_15,tag371929_200,tag38446_403,tag143453_46265,tag57600_19401,tag353263_5446,tag87159_74,tag274084_38,tag75452_244,tag311832_8550,tag344677_210,tag293403_519,tag247938_63,tag399543_290,tag9244_16234,tag66719_487,tag104146_172,tag85418_12,tag70504_69,tag9847_1248,tag297347_53,tag419422_37,tag407021_36,tag147547_35,tag2910…
novel_mir66	megascaffold_23	-	TTCCATGTTTGTTTTGAGCGAA	GTTTGTGCGACTGAGATGGGAAAA	431418	431602	CATCTTGGCCCGTTCTCTCTCATTCTTCTTCCCTAAAAGCTCATCTTAACAGTCTGTTTGGTTTGTGCGACTGAGATGGGAAAATAGGAATATTCTTTAAAGATTCTTATTTTTCCATGTTTGTTTTGAGCGAAATGATGAGATGCCATGAGAACTAGGTTCTCAATTTTTAAGGCACGAGGTC	tag166402_94,tag390448_10,tag47908_12,tag54755_11,tag382822_12,tag134533_14,tag288195_87,tag359584_118,tag111229_25,tag405700_177,tag351598_10,tag315300_12,tag189052_64,tag415574_127,tag224281_10,tag224975_24
novel_mir67	megascaffold_23	+	GTTGTTTTGAATTGTGTAGGGTTGCTATG	GTTGGCTGTAGTGTATTTTTCCAT	434028	434170	AGGTGGGTATTGGTGTTTTAGGGTAGGATGTTTGTTGTTTTGAATTGTGTAGGGTTGCTATGGAATTCAAAATTCTGTAGTTGGCTGTAGTGTATTTTTCCATAAAACATTTTGACATATTTCTAATATCATATATTCATCA	tag212427_14,tag248243_10,tag32584_161,tag424578_25,tag24388_10,tag130185_100,tag402266_34,tag45405_33,tag156761_32,tag292558_264,tag74194_55,tag316867_68,tag423293_14,tag183580_23,tag298029_66,tag39593_43,tag96355_42,tag66032_44,tag402190_40,tag135518_87,tag360274_10,tag420892_75,tag230902_136,tag348099_110,tag373068_18,tag252309_10
novel_mir68	megascaffold_23	-	GACCTTCAACAAAAGGGTACC	CCCGAAACCGACACAGGTCGT	2428134	2428312	AGCCAGTGTTCCTTGAGCCAATGTCTGAGTACTGGGCGCTATGGTGCTGAAGTAACCCATGCCATACTCCCAGGAAAAGCTCGAACGACCTTCAACAAAAGGGTACCTGTACCCGAAACCGACACAGGTCGTGACCAAGAAACCACCGGTTTCACTTGGTGGGCCGGGAATGCTCGCC	tag184744_113,tag129519_69,tag405557_109,tag390031_683,tag271895_12,tag226957_12,tag262425_10,tag278868_29,tag423627_23,tag418923_202,tag409691_120,tag294566_63,tag275612_10,tag179954_1956,tag204956_59,tag379216_51,tag419741_10,tag204235_86,tag303222_10,tag114056_13,tag50625_235,tag418721_346,tag235233_52,tag279949_474,tag86425_10,tag95443_166,tag74535_213,tag326677_11,tag348291_274,tag215733_10,…
novel_mir69	megascaffold_25	+	ACTTCGCCGACGCCTTCGTTGTTGAGT	AGACACGGGTGGCGGTTCGGCGACT	4024685	4024946	CTCTTCTTTGCCTCTGAGCTCTAACAAGACACGGGTGGCGGTTCGGCGACTTCGCCGACGCCTTCGTTGTTGAGTGGGCCTTGTATTGGCGCTGCTGGCCTCCGTGTTGCTGAGCTCGATGGGCCCGGAATGCTGGTAGTCTACTGCTGCCAGGGCGCCGAATCGGTTTTCCGTGAGTGGGAACTCAGGCTTGGAGCGCCAAGGTGTCGATCTTGCGGGCAAGGTTCCCGACCCGCCTGCGAGCTGCGAGGCGGGGATGAT	tag183361_11,tag244506_56,tag80206_88,tag125530_174,tag214992_212,tag8136_20,tag407770_143,tag70268_69,tag236222_131,tag209057_231,tag228553_349,tag224038_10,tag310713_140,tag225469_34,tag423013_2309,tag33286_12,tag98256_64,tag279065_11,tag280903_103,tag41635_10,tag117296_50,tag119499_153,tag158582_118,tag53985_237,tag43262_46,tag134117_35,tag113620_480,tag254497_56,tag258093_56,tag224914_327,tag…
novel_mir70	megascaffold_26	+	TCATTTTTGCGTGTAGTGATCCCGGTTC	CTGGAATCACTCACGCAAGAATGATGT	1305128	1305395	AGTGATGTTCGTGGCTTGACAACACCAGTTGCATAGTTTATATCATTTTTGCGTGTAGTGATCCCGGTTCTTTGTTCTTCTGTTTCCCTCTTCCTTTATTTCTTATCGATAGTTCAATTTTCTTTTCCCTTCTGCTCTTGTTCACCTGTTTGAAAAACGAGGAAAGAATTGGGAGGTTCAGGTATAGGATTAGCGGGGGACTGGAATCACTCACGCAAGAATGATGTGAATCGCTGGTGGGGGGTGTTGCAAGCCACGAACCTCATC	tag44647_915,tag204094_202,tag28926_5246,tag381110_322,tag90924_11,tag182033_10,tag343850_452,tag403246_19,tag272448_10,tag426701_57,tag196284_14,tag373045_227,tag154280_364,tag164988_10,tag401320_26,tag100846_239,tag420221_616
novel_mir71	megascaffold_27	+	TTAAGTGACTATGCTCTAGATCCCGCCAT	GCATCGTAGGCTAGTCTGT	629382	629579	TCGACTATTATTGTTAGATATGCTATTGAAACCCATGTATGGATTGTTGTATCTATTTGTACTCTATGGTTAAGTGACTATGCTCTAGATCCCGCCATTAGGGATTAATATGATGGCATCGTAGGCTAGTCTGTTTTGGGCTTTCACCACATGGCATGTGTGATTTTGGACATTGCCACTATGTTTAAAATGGTTGT	tag241550_17,tag43457_27,tag42983_11,tag408447_14,tag174141_778,tag412737_11,tag370034_54,tag373715_680,tag49106_11,tag425253_128,tag65569_10,tag142301_27,tag250538_35,tag333873_63,tag396902_69,tag94352_352,tag106826_94,tag220201_12,tag99117_47,tag250252_13,tag22920_90,tag377_225,tag363976_11,tag114709_11,tag74335_14,tag314762_662,tag284079_12,tag393849_120,tag4342_26,tag222795_105,tag178626_118,…
novel_mir72	megascaffold_3	+	GAGATTCGTTGTTCCTGACCCTGCTTCACC	GTGGGGATAGCATTTCTCTTC	494771	494916	ATGGATATGTTTATCATAAAGAGATTCGTTGTTCCTGACCCTGCTTCACCTTAATTGTTATTTGAACAAAAAGATCACAATAAACTTTTGGTAAAAGTTATGTCTTGGTCCAAGTGGGGATAGCATTTCTCTTCTGCATGTCCAT	tag341386_10,tag341514_23,tag4492_10,tag106974_57,tag61415_17,tag203857_106,tag22341_37,tag334440_26,tag81486_26,tag334994_12,tag141791_24,tag418436_11
novel_mir73	megascaffold_3	+	TGAGCGTGCCGGAGTGGTTATCGG	ATAATATCTATTACTCTTGTGCGTACAAAT	29319899	29320026	CAGTCTAGTGAGCGTGCCGGAGTGGTTATCGGGCATGACTAGAAATCATGTGGGCTCTGCCCGCGCAGGTTCGAATCCTGCCGCTCACGATAATATCTATTACTCTTGTGCGTACAAATCTAGGCTT	tag230038_319,tag233205_13,tag375599_13,tag133111_10,tag285212_57,tag406838_14,tag341757_68,tag206231_12,tag415136_405,tag331652_397,tag268438_61,tag268218_118,tag304612_52,tag241555_519,tag135847_91,tag8804_11,tag119286_23,tag301791_29,tag229864_10,tag191643_279,tag168169_96
novel_mir74	megascaffold_3	-	TCAAGATAGCTGTGGGAAGAGAT	GTTTTTCCACAGCTTTCTTGAACG	33073829	33073942	CCTTTCATGTTTTTCCACAGCTTTCTTGAACGTAAAGAGTCGAAGCCAATGACGAGAATGGTGTTGTAATTCAACTGTTCAAGTTCAAGATAGCTGTGGGAAGAGATGGAAGA	tag62165_24,tag366097_226,tag339846_274,tag272727_75,tag128769_54,tag81096_42,tag411836_2760,tag42646_216,tag242225_84,tag19747_327,tag14779_97,tag29216_58,tag134241_4529,tag240878_611
novel_mir75	megascaffold_3	-	TCTGTTGGACTCCGTTGA	CCTCGGTTTTCAATCAGAGCT	48225203	48225406	ACCTCGGTTTTCAATCAGAGCTTCCAGGGAAGAACTGTAACTGCTCCCAACAGTGGTTTCAATTAGGGTTTGGTTTTTGTGCTACATAAACAAAGACCTAGTCGCAATGAATAAAGACGACCTCTCACTATAATTATGGAATGCAGCGGGGAGTCAGGGGCACTCTTCCCTGGTAGCGTCAAAGCTCTGTTGGACTCCGTTGA	tag330934_27,tag143390_107
novel_mir76	megascaffold_3	-	GGTGGCCTAGAGGTCGGGCCAAAT	GTTCTTCCTCTTGGAGCCCGC	58802856	58803102	GGGGTCAAAGGGAGAGTTCGGGCTCCTTTTGGGGAGCTCAGACCGCTGGTTCTTCCTCTTGGAGCCCGCGCCTTGAGCGCACTGCCGTGTTGAGCTGTCGCTCCTGCCAGGTCACCCTCGGTTGCTTCCATGTGTTGGGTGGCCTAGAGGTCGGGCCAAATCTTCCTCCATCAATTGCCCCCCACTCCTCGCGCTAAGGCAACCCTAGCGCGGGGAGTTCGCGAGGTAATGGGTGGATTTGACCCG	tag208571_10,tag140384_10,tag166436_123,tag356341_37,tag249541_367,tag257511_62,tag426091_76,tag109734_170,tag421173_11,tag24962_13,tag20801_51,tag227557_11,tag181440_10,tag230810_651,tag58573_52,tag58004_45,tag303443_41,tag357628_10,tag87286_11,tag345689_153,tag120045_27,tag107858_622,tag39501_209,tag78430_47,tag340782_11,tag93521_10,tag88507_1798,tag48509_47,tag413245_546,tag341875_34
novel_mir77	megascaffold_3	+	GTTGGAGACGGTTAAAGGGACAAGCTTG	GCGGCGAACTCGTCTCCAAAGG	71791392	71791548	AGCTTTATAAGACGAACCGGAGGAGCCATTGCACATGGCTTTAAAGTTGGAGACGGTTAAAGGGACAAGCTTGCCGTAGAGGCTGAACACGACACGGCCCAAAGGCTCCGCTTCTTGGCAAGCGGCGAACTCGTCTCCAAAGGTGCGATCAGAGCG	tag42176_11,tag167838_84,tag118702_150,tag124134_10,tag236821_325,tag64888_43,tag249431_94,tag400195_903,tag313821_743,tag12559_143,tag97411_39,tag307082_23,tag390398_21,tag237902_12,tag276182_49,tag238815_96,tag93096_250,tag285329_70,tag344873_24,tag140689_12,tag170836_136,tag381025_11,tag15977_15,tag247505_25,tag187622_35,tag25605_136,tag78764_12,tag371600_12,tag362644_77,tag346235_10,tag363047…
novel_mir78	megascaffold_3	+	CTATTCAAGGACCTCATGTAACAGTTTAAG	CAACACAAGGTTATGGGTGGGC	74757227	74757380	ACCTATTCAAGGACCTCATGTAACAGTTTAAGCTTTTAGGTTAAGTGGTTCTTTAAGATTGTATCAGAGCTACTTTGACCAAATGGTCTAGTGTTCGATCCTCATTATCCCCATTATAATTAATTAAGTTTCAACACAAGGTTATGGGTGGGC	tag156247_79,tag52796_157,tag365535_39,tag266452_35,tag91174_26,tag310121_22,tag394711_10,tag109008_10,tag380551_14,tag414523_10,tag190312_11,tag210108_28,tag50134_110,tag167267_395,tag260286_26,tag192922_128,tag309810_69,tag38234_211,tag204855_94,tag342270_218,tag292513_30,tag191353_637,tag10205_11,tag338426_11,tag154495_28,tag307917_11,tag264687_206,tag181134_49,tag24103_389,tag148720_21,tag130…
novel_mir79	megascaffold_31	+	TTGGTGGTGGTCAAGCCGA	CGAGTCGCTTTGCCTCCGCAAGCG	584778	584851	TCCACCCTGTCTGTTTGGTGGTGGTCAAGCCGAGTCGCTTTGCCTCCGCAAGCGAGATGAAGTTGTGGGTGGC	tag385939_13,tag300592_11,tag257534_49,tag290335_65,tag256577_663,tag19800_43,tag406002_20,tag416306_74,tag248354_1938,tag327999_100,tag161099_22,tag106207_245,tag416458_67,tag115755_28,tag322183_251,tag395567_82,tag184271_93,tag26841_240,tag195994_14,tag248975_11,tag256675_240,tag34485_858,tag125586_130,tag121174_33,tag171355_160,tag333366_4517,tag252718_51,tag118375_207,tag225624_36,tag377983_2…
novel_mir80	megascaffold_32	+	TTAGGCACGAGTTTAAATGTTGGATACCTA	CAACGGTTAAACGTTTATTTAAGTC	357550	357910	AGTGGGTTTTGATTTATCTGCACACCAACATTTGCGAGAAACTTCATTTTACCATTTCCTCCAACGGTTAAACGTTTATTTAAGTCTATGTTTTACAATATGTACTTAGGCACGAGTTTAAATGTTGGATACCTATTGAAAAACTCACGATGATGCCAATGTTTTGTTCCGTGGACGTTTCATGTTAGACGCTTATTAAAACACCACCATATCATCCCCAAATCATTATTTTTGTCATCATATTGATCTATTCGCATTGATATTAACGAAAGTGGGTTTTGATTTATCGGGACACAATCATTTGGTGGAAGCACCACTTTAACATTTTCCTCAATGGTTGGGCATTTATTAAAGCCTATA	tag247496_43,tag133460_22,tag358181_45,tag333571_110,tag50132_23,tag270000_163,tag183381_11,tag153981_241,tag190298_13,tag45505_69,tag402785_12,tag212200_12,tag111818_77,tag404572_10,tag123484_223,tag34857_11,tag127190_211,tag224677_76,tag47741_56,tag335219_80,tag366958_11,tag25244_58,tag243138_138,tag228083_23,tag380839_146,tag99952_143,tag98764_22,tag59051_18,tag201524_10,tag244982_34,tag26842_…
novel_mir81	megascaffold_33	+	TGTATGCCTCTAGGGTTAATCCAG	TGCCAGGATTAGCCTTTAGGTAATG	515084	515222	TGGGAGAGCCTGCATAATCTACATTAGTGTATGCCTCTAGGGTTAATCCAGTGTTTCTTTTAAACAAGATTCCTTTGCCAGGATTAGCCTTTAGGTAATGTAGTATCCTATAGACCGCCTGTAGGTGAACCTCTTTCN	tag380425_10,tag63241_518,tag61211_11,tag196044_66,tag317771_152,tag131071_35,tag414718_34,tag261390_693,tag103823_214,tag134299_71,tag321977_10,tag285354_27,tag320883_100,tag422184_112,tag20729_10,tag185984_10,tag354146_466,tag51881_413,tag108693_21,tag399641_11,tag295904_10,tag184048_110,tag150774_825,tag33672_67,tag267218_169,tag123989_21
novel_mir82	megascaffold_39	+	TGCTTCTGCTTGTCTCATGAAGTCCATTC	CAACTCGGAAGTCATCCAGGGGTACCA	796469	796606	AGATTTTTAAGTTGATGTGAGGTAGGAGTGCTGCTTCTGCTTGTCTCATGAAGTCCATTCCCAAGACAACTCGGAAGTCATCCAGGGGTACCACTGAAAGATTAATCTTGCTTGTCCACGGCCCAACTTGGAGGTCA	tag77451_41,tag221519_254,tag320607_26,tag125035_10,tag20426_22,tag138930_187,tag254305_11,tag181047_11,tag419417_656,tag310098_46,tag426485_484,tag424497_66,tag111636_14,tag53138_68,tag252449_315,tag413623_107,tag174296_12,tag418761_41,tag416703_179,tag185574_827,tag105727_84,tag177411_245,tag314560_470,tag183021_93,tag156153_27,tag169151_20,tag249415_33,tag408189_10,tag371007_78,tag46051_22,tag…
novel_mir83	megascaffold_4	-	CGCCGCCGCCACCTCTGCCTCCGGCCACCT	TGGCCGGATGCAAAGATAGCGGCG	4273398	4273619	CTGCCCGCCGCCGCCTACCACCACCCGCTACCGCTGTCGCCTCCGCCTCCAGCAACGTTGCCGGAGGTGGCCGGATGCAAAGATAGCGGCGTTGGACAGAAAAACCACCAGCGCCGCCGCCGCCACCTCTGCCTCCGGCCACCTTCAGCAACGTTGCCGAAGGCAAAGGCAAAGGCAAAGGCGGGCGGCAGCGGACGGTGGTGGTGAGCGGTGGCGGGCGA	tag68127_38,tag207938_852,tag154062_67,tag116809_11,tag324011_127,tag391327_55,tag94046_78,tag205941_747,tag58798_108,tag247298_33,tag333533_64,tag168076_10,tag69181_93,tag374327_22,tag146433_21
novel_mir84	megascaffold_4	+	GTTGTTCAACTGGCTGTGGAACC	CCACAACCAACTGTATAGCTAAAC	10320013	10320251	ATAGAGTTTAAGTAAATGGGTCATATTAGGGTCGGGATGGGTTGGATACCCGAAAATTCCCACAAAATTGCCATCCCTACGCTTTAGTTGTTCAACTGGCTGTGGAACCAATGATAAGGTTCCTCACCAGTACTAAATTCATGAGCCCTGTAAAGATGCAGACCCCATATATTTAAATACTAGCGTTGAATCTTATCATTGGTTCCACAACCAACTGTATAGCTAAACCTTGCTCTAA	tag296928_197,tag396540_14,tag267833_117,tag189215_26,tag45444_14,tag180959_30,tag52888_11,tag83501_346,tag356958_691,tag183209_10,tag282013_37,tag175209_60,tag46058_302,tag377235_290,tag399155_141,tag239296_13,tag310677_72,tag372944_56,tag100048_815,tag404048_10,tag100123_14,tag17717_26,tag176676_741,tag213417_10,tag295867_564,tag155484_288,tag261165_825,tag15892_2293,tag4379_59,tag195482_32,tag…
novel_mir85	megascaffold_4	+	TCGACTTATTACATAGTAGACATGGATT	AAGTGTGAGCTCTGTGGTGAGAGGATCC	10323695	10323963	TAGGGATTTAATGGGGAGGGGACATGTTACAAATATTGACTATTAAGGTGGGTGGGTGTGGAGGGGGGTTTAAGAATCGACTTATTACATAGTAGACATGGATTTTATGAGAGACAACAAAGACCCATGTGGGTTTTAACTTTGACTTGCTATATTTTTCATGATTTAATTTAAAAATAAATATGTACATGTGTGGGAAAGGAAAGGAGGAAGAGATAAGTGTGAGCTCTGTGGTGAGAGGATCCCCCACCTCTCTCCTCTTTCCCTT	tag22301_651,tag55738_37,tag35506_88,tag375548_45,tag191917_11,tag303673_11,tag152698_402,tag135986_521,tag54477_46,tag54474_12,tag286466_289,tag147687_24,tag340095_67,tag34820_92,tag162154_759,tag95263_188,tag141061_229,tag50334_13,tag295890_12,tag271120_56,tag89830_22,tag417832_10,tag180158_21
novel_mir86	megascaffold_4	-	TAGTGTGGCAGTCCTTGGTCGT	ACTAAGAGGTTGGTATAAGCTGTTA	17639912	17640137	CGATGGTTGTTGGCTCAATTGGAGGAGTACTTAATAGTGTGGCAGTCCTTGGTCGTTACTAAGAGGTTGGTATAAGCTGTTATGGGTATCTGTCGATCGGATGAAAGGTGAGTGGTTTCCATGTTATCCTTGTCAACTAGACAGCCTTTTGCAGATCGACCTCTGTTTCGTTGTCTGTTCGACCTTGAACTTATCGATATGTCTACCATGTTCCAACTTCCATCA	tag380468_221,tag18023_898,tag53230_101,tag15040_8866,tag341604_30,tag21232_146,tag268946_251,tag399721_384,tag317794_29,tag206906_220,tag360994_11458,tag205706_351,tag141665_95,tag105742_115,tag21168_332,tag402964_58,tag137889_103,tag344164_99,tag371318_85,tag220211_2050,tag136692_10,tag381491_29849,tag260880_125,tag327819_12476,tag252091_10,tag147375_230
novel_mir87	megascaffold_4	-	CCAAGGCCTCCCATGCCGATGATTTCCC	AAGTTTTTGGGATGGGAGCCTTGGGAA	19280958	19281126	GAGAGGGAGATGGAGCTGCTGGAAGTTTTTGGGATGGGAGCCTTGGGAAGCAGAGGCGAGTGAGAGACCGAGATAAATTCATTTTCTCTCGTTCTCTTTCTCTTCTTCTGCTATGCTTTTCTTCCCAAGGCCTCCCATGCCGATGATTTCCCGTGGTTCCTCCCTCTA	tag266084_13,tag77148_15,tag123168_54976,tag308779_753,tag108084_59,tag416404_9601,tag131214_350,tag197067_52,tag12158_51,tag219236_232,tag348517_21,tag421829_1399,tag422939_523,tag423441_3523,tag56676_166,tag247806_40649,tag422301_373,tag47094_24,tag340047_583,tag274376_548,tag119327_413,tag245559_159,tag381636_5134,tag241431_65,tag224978_3693,tag125387_11,tag257627_727345,tag171255_272,tag28847…
novel_mir88	megascaffold_4	+	TGTGGCTGTAGTTTAGTGGTAAGAATTCT	CTTACTTCTTACACACACTAG	25385254	25385459	ACTTGTGGCTGTAGTTTAGTGGTAAGAATTCTACGTTGTGGCCGTAGAGACCTGGGCTCGAATCCCAGCAGCCACAATTGTCCTGTATTTTGGTTTTTCAGTTTTTTAAGATTTTAAACCAAACAGGTCGGTGTGAGGCGCCCCTGTGTGAGGAGCAGATCCGGTCTCGTCTCACACCTACTTCTTACTTCTTACACACACTAGA	tag216622_22,tag262928_374,tag346032_13,tag360945_15,tag90142_226,tag40018_79,tag279710_47,tag8592_63,tag133390_28,tag37755_73,tag235843_83,tag197649_97,tag364765_20,tag99962_55,tag54551_30,tag53782_162,tag219171_152,tag293102_87,tag350421_12,tag104158_664,tag27835_397,tag246549_109,tag122087_63,tag348739_150,tag369543_29,tag267707_209,tag265318_140,tag260392_17,tag85216_96,tag188251_32,tag416811…
novel_mir89	megascaffold_4	+	TTCCACTTCTCTTGCCAAA	TGGGTGATTGATTCCGGAGCCA	32705076	32705256	CTAGTGAGGTAGAGGTTCTCAGCCGGGCATTTGCCCGTCTGAAGAACAATCCTTTAGCTTCCACTTCTCTTGCCAAATCAGGTACAACCTCTGCATCTAGTGCAACTAGTTCCATTAATTCTACCTCTTGGGTGATTGATTCCGGAGCCACTGACCATATGACACATATGTCCTCATTAT	tag55744_10,tag99872_10,tag418091_24,tag97318_23,tag30953_10,tag426_39,tag196298_11,tag135361_126,tag139471_14,tag231906_308,tag21863_26,tag332148_24,tag379512_69,tag119505_56,tag66344_96,tag159985_24,tag214372_14,tag169905_93,tag60166_172,tag79357_30,tag106694_13,tag158839_87,tag202159_34,tag388384_241,tag400241_11,tag78186_334,tag380925_525
novel_mir90	megascaffold_4	+	ACTGTTGAATTAAGCGTTGA	ACGCCTCCTTCAGCAGTTAATCCTAA	37386757	37387040	AAGGATATGCTCGACGGATATGGGTTAAAGAGAATTGCGGTGTTTAATAACTGTTGAATTAAGCGTTGAAGGTAGAACACAAAAAAGATGCCAAATATAAAAATACATGTTAAGCATTTGAATAAACCCATGACCTTATCTACAGAATGATGAAGCATGGATGATATAGACGCCTCCTTCAGCAGTTAATCCTAATCCCAGATAACTCAAGGTCAGGTAAGGCCAGTAAAGGGTTTGACAAAGCAAGTTCTTTTGATCCATAATTTAGTCTTTAGTAGTCCTA	tag200712_326,tag42750_48,tag283741_959,tag284312_38,tag325412_11,tag5214_10,tag383462_10,tag49562_11,tag351553_39,tag77998_13,tag134101_169,tag340627_87,tag412721_12,tag294177_51,tag336816_614,tag229457_14,tag338316_396,tag305513_248,tag135433_61,tag303843_201,tag358264_23,tag394492_33,tag363483_239,tag339507_24
novel_mir91	megascaffold_48	+	AGGGGGGAGAGGTGTTCAATT	TTGCTGGAGATCAAGGCTTTCCCACTCCTA	92587	92653	AGGCCTCTAGAGGGGGGAGAGGTGTTCAATTGCTGGAGATCAAGGCTTTCCCACTCCTAGAGGTTC	tag137206_147,tag376200_56,tag224363_10,tag409895_148,tag267347_20,tag387843_34,tag305229_49,tag405173_169,tag111357_26,tag368293_22,tag391863_533,tag317938_10,tag327555_93,tag383965_10
novel_mir92	megascaffold_48	-	CACTAGCTGTTCAAGTTGTAATGTAGTGA	TCATTGTAACATTAGCAAGTGC	93526	93721	CCAGATTAAGAATGCTCAATGTTACCTAATATTGTTTCCCTAAGTCCCCGGCAACGACGCCAAAAACTTGATGTGGCTCATTGTAACATTAGCAAGTGCACTAGCTGTTCAAGTTGTAATGTAGTGAATAAAGTATCGTTCCCACGAGGATTTAGGAAACAATTACCAATACTAAATTAGTCACTTCTTATCTGA	tag193879_104,tag374529_33,tag82944_2346,tag279481_85,tag420565_10,tag155679_11,tag398743_31,tag373778_170,tag378980_271,tag370616_114,tag413384_242,tag42375_10,tag358183_473,tag349770_108,tag249937_239,tag215933_499,tag173269_513,tag415994_424,tag22947_241,tag362288_1562,tag11218_101,tag116764_12,tag16377_51,tag410579_524,tag126688_198,tag202072_115,tag256006_938,tag25989_142,tag158090_452,tag94…
novel_mir93	megascaffold_5	-	GGCACCGATGTGAAGGGTCTCCTGTATG	GGGACAACCATCATGGAAGGCGACCATG	9933166	9933329	ACCGGTCCATGGGAGGCGCCGCTTACGTGCTAAAGGGGGACAACCATCATGGAAGGCGACCATGCGCCGATAAGGTGACTTGGCACCGATGTGAAGGGTCTCCTGTATGCTGACGATGACAGGCACCTGTGTGCCATGATGATAGGCAACCGCATGGGCCGGA	tag349280_283,tag198020_76,tag172917_113,tag248589_154,tag199498_1049,tag255571_154,tag175707_10,tag67271_10,tag242279_104,tag302305_384,tag347884_165,tag289352_123,tag84816_69,tag309206_50,tag238386_270,tag423454_409,tag76334_563,tag147801_366,tag289011_47,tag87219_807,tag105523_410,tag129311_401,tag208074_159,tag295030_10,tag216830_42,tag265408_232,tag69263_34,tag103256_196,tag35282_448,tag1953…
novel_mir94	megascaffold_5	-	CACACCGCCCATTCCTACTACCTCCG	GAGTAGTGGGAATGGAGGGCTGGGA	26460080	26460245	TGGAAGATGGAATTCTCGGGAGTAGTGGGAATGGAGGGCTGGGACAATTCTCCTTTCCTATGCTCCTATCCTTCACTCTTTCTTTCCTGGAGGAGGGCCAAGGCCTAGGAGATCGACGAATTTTCCCACACCGCCCATTCCTACTACCTCCGAGATCCTCTCCCC	tag290617_112,tag98997_85,tag410558_36,tag241770_213,tag293300_433,tag251257_324,tag159429_4313,tag49690_11,tag79689_24,tag122635_44871
novel_mir95	megascaffold_5	-	TCCGATCCCACCCATACCTAAGCTCTC	AGTTTGGGTATGGATGGGTGGGAAAG	26589732	26589889	AAGGGGGACGGCGGAAAGGGAGCTGAAGCTAGGGATAGTTTGGGTATGGATGGGTGGGAAAGAGAACGTCAGGATTTTTTAGAAATCTCCTCTCTCTTTCCGATCCCACCCATACCTAAGCTCTCCCTGTGTTCTTCCCTCTCCGTTGTGTCTCCTA	tag398106_167,tag333505_780,tag184029_11,tag344546_236,tag253803_20,tag253004_10,tag227115_10,tag217583_1521,tag164923_47978,tag3110_1221,tag89793_85,tag194215_16,tag212213_199,tag360820_20,tag180057_17,tag255308_1409,tag316702_865
novel_mir96	megascaffold_5	-	GCTGCTCGATCTATTGCTTGGTCCGGCCAA	GCCAGACCAAGCGATGGAGAGCAGCGGC	31996079	31996216	GTTTTGCTGTGTTTTGGCCAGACCAAGCGATGGAGAGCAGCGGCGAATCTGTCGGCTCTAGGAGAGATTCAACAAGACGACAGGGGAGATCCGCCGCTGCTCGATCTATTGCTTGGTCCGGCCAAAACGCACAGGAA	tag353640_24,tag78338_10,tag297544_36,tag183623_713,tag140771_23,tag281112_41,tag164526_36,tag74541_49,tag330513_430,tag317651_36,tag271155_3187,tag79422_2193,tag368902_14,tag173466_232,tag276839_185,tag85818_713,tag344830_167,tag254946_10,tag255732_170,tag6671_72
novel_mir97	megascaffold_5	+	TTGGACTGGGTGCCTTGGGAAGT	CTTCCCAAGGCCTCCCATGCCGATGAT	36239516	36239685	TAGGGAAAGGCAGACAGAGCCGCCGGAACTTATTGGACTGGGTGCCTTGGGAAGTTCTATTACAACTGAGAGTTTAGAGACAGATCTCTCTCTCTCTCTCTCGTATAAGTGCTGAACCTTCCCAAGGCCTCCCATGCCGATGATTTCCTGTGGTTCCTCCCTTTCCTTT	tag226362_3954,tag167330_13,tag265246_179,tag105675_127,tag224124_41,tag118860_12,tag219430_570,tag28722_22,tag117410_514,tag338715_49,tag308850_335,tag186026_169
novel_mir98	megascaffold_5	+	AGCTCTCTTCAGTCCAGTCCGAGATG	TCGTCTTGGACTGAAGGGAGCTC	38490776	38490941	AGGAGCTCTCTTCAGTCCAGTCCGAGATGGATTTTAGCTGATCTCTGCTGCTGACTCGCTGGTTCATGAACCCATCAAGCTACGGGATGAGATGTGTTTTTGATCCATCGATGCAGGAGCTGGGCTTGGCTGAGACTGTCTCGTCTTGGACTGAAGGGAGCTCCC	tag348527_44,tag408818_148,tag218792_454,tag259105_278,tag142878_1754,tag90646_13,tag400444_17,tag39874_361,tag330714_10,tag362329_32,tag391748_428,tag235460_219,tag383636_236,tag268019_328,tag98249_191,tag233143_202,tag217906_66,tag411837_23,tag48090_1215,tag383211_314,tag193589_6426,tag100963_790
novel_mir99	megascaffold_5	-	AGTCGCTCAATCAAACCCACTTTTAAAGAG	TTTAGAAGCGGGATTTGCTTTGATTTTGCT	44174212	44174414	CGTGACTCTTCTCTTTAGAAGCGGGATTTGCTTTGATTTTGCTCTTGTGGGCAGTCGCTCAATCAAACCCACTTTTAAAGAGAAGAAGAAAGCTTCGCCTAGCGTCGAAGTAAGTTTTCTGATGAACTATGAAGATGGTTCCTCTCAAGGTTCTAATGTGGAAAACTTTGGCCATTCGACTGAGAGCAAGCACTCTGTCACT	tag167713_105,tag267958_273,tag312657_1166,tag283450_1125,tag184122_41,tag237580_48,tag36418_125,tag152045_75,tag184190_635,tag92100_26,tag46402_96,tag223865_59,tag285682_28,tag391413_14,tag412899_130,tag246833_772,tag123585_49,tag243667_78,tag140548_38,tag16102_504,tag330787_813,tag177403_2321,tag125457_584,tag425607_168,tag305981_48,tag205946_435,tag201598_852,tag226226_136,tag147779_31,tag1367…
novel_mir100	megascaffold_5	+	AAAACAAAGACCATGCCCACCAAC	TGGTGGTAGAGTATGGTCAGCAT	47800752	47800888	TATCAAAGCAAGAGAAAAACAAAGACCATGCCCACCAACATGGGTTATGTTGACCTATGCCTCCTTAATGGTGGTAGAGTATGGTCAGCATATCTGCAAGTTGTTGCCTAGGCAGCAACATCTCTTGTTGTTGATC	tag178828_32,tag142688_52,tag402870_12,tag393457_10,tag220119_10,tag115508_52,tag324506_12,tag394173_20,tag222233_10,tag35587_49,tag34845_38,tag184578_206,tag208989_118,tag233345_146,tag14688_26,tag74565_42,tag306580_10,tag173776_47,tag170977_440,tag6842_150,tag121140_83,tag16053_172,tag361858_32,tag11471_36,tag199435_10,tag54520_167,tag341260_61,tag328219_485
novel_mir101	megascaffold_5	+	TTTGGATGATGAGAAGCGCCCTTGAGCTCA	TTCAAGTGATAATTTAGTCATCTAATGGTT	48442417	48442650	AACGAGCAATGATAAGACTTGGCGTTTCAGTGGATACGGGTTTCCACTAAGTACTGACTTTGGATGATGAGAAGCGCCCTTGAGCTCATTTTTTCTTTTTTGGGGAAAAATCAGTACCCTGTAGTCTGGTTCAAGTGATAATTTAGTCATCTAATGGTTTTTTTTCTAGGGAAAATTCAGTATCCTGTACTGAATGGTATGTCTAAATTCAGTATGCCCATGGCACCCTCGTT	tag268196_474,tag397244_460,tag377098_64,tag98191_92,tag392306_168,tag206582_896,tag26607_12,tag117580_10,tag424700_11,tag366011_50,tag195629_184,tag30529_176,tag242654_11,tag360271_34,tag378978_11,tag45094_68,tag244632_26,tag242918_854,tag85814_38,tag57269_135,tag405679_47,tag320611_13,tag45951_14,tag175570_21,tag172476_343,tag422576_114
novel_mir102	megascaffold_5	+	AGCACTAATGCACCGGATCCCATC	ACTCCGAAGTTAAGCGTGCTTGGG	61891118	61891238	CGGGTGCGATCATACCAGCACTAATGCACCGGATCCCATCAGAACTCCGAAGTTAAGCGTGCTTGGGCGGGAGTAGTACTAGGATGTGTGACCTCCTGGGAAGTCCTTGTGTTGCACCCC	tag79767_858,tag912_1682,tag310862_402,tag392020_501,tag213140_53,tag54849_110,tag26838_52,tag106911_958,tag261392_2937,tag167733_14505,tag19377_10,tag363493_34,tag397104_399,tag60601_35,tag170354_12,tag256388_137,tag228955_259,tag95368_15,tag191617_11,tag365340_1142,tag94957_177,tag115415_413,tag11912_13,tag313240_37,tag366829_11,tag374757_14,tag281646_123,tag189461_185,tag197332_61,tag286588_73…
novel_mir103	megascaffold_5	+	CCATCAGAACTCCGAAGTTAAGCGTGCTTG	CACGATCGTCAGTACTGAATGGGAA	61895694	61895927	ATGCACCGGTTCCCATCAGAACTCCGAAGTTAAGCGTGCTTGGGCGATAGTAGTACTAGGATGGGTGACCTCCTGGGAAGTGCTCGTATTGCTCCCCAATTTTATTAATATTTTATTTTTGATATCCTATTTGCAAACTCCATTTGTTGTTTCGGCGAGACAACTAGAAACAACGCGCCGGATACTCGGACCATTTGCGGCACGATCGTCAGTACTGAATGGGAACGGTGCAA	tag65786_87,tag119434_320,tag33587_32,tag174671_73,tag92817_57,tag248885_153,tag152604_27,tag224194_170,tag309821_20,tag43542_25,tag320900_1110,tag208203_45,tag112706_11376,tag111386_97,tag415105_507,tag281903_479,tag136076_98,tag291843_258,tag333667_481,tag280021_191,tag252357_437,tag148438_177,tag278215_112,tag341567_62,tag372545_12,tag412615_80,tag54866_179,tag11328_60,tag412114_11,tag342482_7…
novel_mir104	megascaffold_6	+	GTGCACGAGTGGTGGCAACT	TGCTGCCGCAAGTGTTCAACCTTT	13263709	13263894	AGGGGGCCCCAATGTGTTGCTGGCTCAAGGAGATTTGATCGCAATGTGCACGAGTGGTGGCAACTTTTACCCATGATGTTGCCGAACATGCACTCGCCTTGTGATGTGTTGTTGCTGCCGCAAGTGTTCAACCTTTGTGATGAATTGAGCATGTCCTCTGATGCATTGCTTGTGCTGGGCCGCCA	tag56726_475,tag168844_131,tag126422_34,tag370665_72,tag320523_12,tag58136_10,tag251684_221,tag56107_24,tag184429_145,tag174260_1803,tag333811_10,tag81072_1250,tag54575_256,tag219199_49,tag328317_11,tag148895_147,tag104886_40,tag258212_42,tag212454_63,tag234809_108
novel_mir105	megascaffold_66	-	ACTTCTTATCTGATCAACAATACA	AATGCTGAATGGGACCATATTAGGAATGCT	197939	198171	ATGAATGCAATGCTGAATGGGACCATATTAGGAATGCTCAATGTTTTCTAATATTGCTTCCCTAAATCCTCGGCAACGGCGCCAAAAACTTGATGTGGCTCATTGTGACACTAGCAAGTGCACTAGCCGTTCAAGTAATAAAGTAGTGAATAAAGTATCATTCCCACGTGGATTTAGGAAACAATTACCAATACTAAATTGGGCACTTCTTATCTGATCAACAATACATCAA	tag66105_38,tag351532_141,tag202906_212,tag389060_23,tag12283_38,tag98834_3281,tag307432_86,tag307323_152,tag245719_65,tag182565_10,tag316769_5609,tag350242_10,tag314868_20,tag210886_89,tag280239_39,tag162629_55,tag413051_114,tag279753_241,tag223165_407,tag311354_2309,tag369546_52,tag263972_34,tag275327_13,tag17814_16,tag247317_147,tag324952_751,tag141769_3133,tag325051_1020,tag380514_331,tag2921…
novel_mir106	megascaffold_66	+	ATGTTGTTGAGGAAAATGGCCACACAAC	TTTTCGTTACAATCCTCAACAATATTAA	604948	605012	ACATATGTTGTTGAGGAAAATGGCCACACAACATTTTCGTTACAATCCTCAACAATATTAATGC	tag302919_12,tag371701_14,tag220034_192,tag408902_95,tag96067_10,tag269282_1108,tag257489_66,tag415680_26,tag11528_231,tag233840_34,tag192804_28,tag158912_185
novel_mir107	megascaffold_7	-	ACTTCTTTTACTCCGGTCTCTCCTC	AAGTCGGACGAAGTCGGAAGTCTT	15725910	15726146	GATGGTGTCGTGGTGTAGTTGGTTATCACGTCAGTCTAACACACTGAAGGTCTCCGGTTCGAGTCCGGGCGACGCCACTTGCGGGGATAGCTCAGTTGGGAGAGCGTCAGACTGAAGATCTGAAGGTCGCGTGTTCGATCCACGCTCACCGCATCATTTTTCTTTTGATACTTCTTTTACTCCGGTCTCTCCTCTCGGAAGTCGGACGAAGTCGGAAGTCTTTACCACATACCATG	tag323661_64,tag77090_498,tag336633_268,tag146054_2747,tag313765_261,tag346198_10,tag333607_703,tag214594_60,tag271893_59,tag145163_375,tag215355_11,tag393260_157,tag182357_53,tag81333_284,tag288647_200,tag392457_17,tag185144_17,tag178071_392,tag260943_15,tag199539_265,tag85796_3908,tag141073_242,tag270361_38,tag272315_11,tag1450_4725,tag47538_18,tag231938_1203,tag156865_11,tag309117_11,tag43357_…
novel_mir108	megascaffold_7	-	TCATACTTTCATCCATTGTCTCAA	AGACAATGGATGGATGGAAGTATGAGCC	18228691	18229024	AAAGTGAGGTACCAAAGAAGAAAGAGACAAATGGATGAAAAGAAAGAGAACATCCTTAATGAAAAAGTAAAACATGATTGAGGTATTTGAGACAATGGATGGATGGAAGTATGAGCCAAAATCATGTAATTAGAGATAAACTACATGAGAAGAGCCTTAATGATAATACCTTAATCATTAAGGTTCTTTAACTGTACTTTATTTCTAATTAAATGATTTTGGCTCATACTTTCATCCATTGTCTCAAATACCTCAATCATGTTCTACTTTTTTCATTAAAGATATTCTCTTTCTTTTCATCCATTCGCCTCTTCTTCTTTGGTGCCTCACTTA	tag80024_212,tag349388_12,tag426458_66,tag28638_184,tag341951_15,tag129050_233,tag383435_11,tag311039_196,tag184688_10,tag389120_116,tag83247_76,tag359941_23,tag207352_146,tag349486_10,tag105578_88,tag421700_153,tag374548_10,tag311394_60
novel_mir109	megascaffold_7	-	ATCTCAAAATACAAGGGTTGT	TACCCATTTTTGCTTCATA	23501812	23501971	AAAGGTAAAGTACCCATTTTTGCTTCATATGGAATCTCAAAATACAAGGGTTGTATGAACTTGTGTAAGATATATTTTGTTGTTTTGTCACAAGTTGTACATATGGATGTTTATAAACATTTACTAATTACAAGACTATCATCATTATTTGTTACCTTA	tag55942_135,tag179197_14,tag273971_22,tag19091_13,tag267928_194,tag153129_1063,tag66438_33,tag137811_217,tag404686_210,tag259435_90,tag36240_10,tag99088_412,tag286227_393,tag255494_17,tag184451_11,tag106158_24,tag43212_143,tag251112_12,tag374072_98,tag128215_50,tag129138_125,tag134720_21,tag77683_595,tag297456_15,tag350359_34,tag134214_25,tag244649_320
novel_mir110	megascaffold_7	+	GGTCCTTCCGGGTGGCTTC	ACACACACGCCATCCAGTGACGGTT	39493069	39493205	TACTCATGCCTGGCTAGCCTCTCTAACATTTGGTCCATAAATGGGAGAGGGAAATGGTCCTTCCGGGTGGCTTCATTTAATTTTCTATAGTCAATACACACACGCCATCCAGTGACGGTTCTAGTAGGGATGAGTT	tag11727_10,tag401671_10,tag74845_11,tag61985_13,tag201003_44,tag320572_151,tag108908_87,tag216905_287,tag400296_12,tag317140_10,tag157443_37,tag226851_432,tag63202_66,tag424115_153,tag188886_281,tag266754_61,tag402322_40,tag252533_164,tag42843_55,tag283558_10,tag355973_742,tag93884_63,tag383222_22,tag424232_43
novel_mir111	megascaffold_7	+	AGTATTCTGCAGCATTATTTGACCTGAA	AGAGTGGACTAAGTCAAAAGGAGCTTG	43350810	43351052	TTCAAAGTATTCTGCAGCATTATTTGACCTGAATTGTTTGATCTTTGTGCCAAATTGTGTTTCAATCATTTTGCAAAATGTCATGGTTACCTGCGGTACTTCTTCTCGTGCTTTTAATATGTAGATTCATGTGCATCGAGAAAAGCGATCAATAAAACTGATAAAGTATCGAAAGCCATCAACAGAAATAATGGGAGAGGGGCCCCAAACATCAGAGTGGACTAAGTCAAAAGGAGCTTGAN	tag43734_11,tag399462_109,tag309111_174,tag118224_22,tag36161_67,tag177171_171,tag197092_13,tag9562_56,tag268394_347,tag412168_212,tag113065_192,tag184267_252,tag309857_13,tag404695_526,tag356463_123,tag254704_261
novel_mir112	megascaffold_7	+	AAGGTGCTTCGGGTAGGTCGGCGT	TCCACCTCCTGTCGTGGCCGGG	43676678	43676766	AAGGGGTCGGGCCTACAGCCCAAGGTGCTTCGGGTAGGTCGGCGTCCACCTCCTGTCGTGGCCGGGTTGTAGATCAGTTCGGCCCTTC	tag192797_75,tag269704_386,tag362006_18,tag202317_109,tag420003_40,tag379667_35,tag191969_103,tag325580_281,tag46576_46,tag349172_58,tag78456_10,tag374791_11,tag162493_27,tag232793_84,tag334757_160,tag280710_12,tag228282_85,tag335841_213,tag181575_286,tag152011_202,tag269004_506,tag87308_1019,tag266464_22,tag78435_319,tag312787_812,tag42110_349,tag24879_24,tag158656_36,tag247737_117,tag16282_128,…
novel_mir113	megascaffold_7	-	GAGCTCACTGGGGGAAGACTAAACAT	TTTTTCGTCTTCCTCTAATATAGCTGCA	54675772	54676041	AGCATCCTCAAAAGTATCATCAACCAAAATCATGTCCAGTGCAAGAGAGACATTCTCTAGAGAGTGTGATAATTGTTTTTCGTCTTCCTCTAATATAGCTGCAAGCATTCTAAGAAGGCCTTGACCTTCAAAGGCATTCTCTTCTTAAAAAAAGGAAAGAAATGAACGAGCTCACTGGGGGAAGACTAAACATCTACTTGTCCTCCAGTTTCAAGTCTTCCTTATGCAGGTTATGAATTCAAGGTAGAGGGGTTGCCCTAGAGGATGCC	tag160922_273,tag145303_38,tag332656_53,tag344182_34,tag199279_11,tag218996_11,tag86967_10,tag206199_118,tag44316_12,tag234879_22,tag204894_31
novel_mir114	megascaffold_8	+	TGGTGGATGATTTCGAACCGTGCGATCAGA	GGTCGCACGGTTGTCTGACAGAC	21562424	21562568	CGTCTGGTGGATGATTTCGAACCGTGCGATCAGAGCGTGATTAATTGCCTTTGGATCTCAAGATTCGAGTTTCTACGGGCCGTAGAGGATCGTTCCTCAGTCCATCTGATGGCCTGGGATGGTCGCACGGTTGTCTGACAGACT	tag271873_645,tag162384_62,tag245457_299,tag362791_275,tag409014_10,tag225630_740,tag110258_10,tag327478_1241,tag22626_39,tag347858_134,tag310748_36
novel_mir115	megascaffold_8	-	CTAGTGGTATGATTCTTGCTTTG	ATTAATGTATACGAGAGTCGTTTTACAAGA	37843337	37843540	CGTGATTGGAAAATTTATTAATGTATACGAGAGTCGTTTTACAAGATTGGGCGTTTGGTCTAGTGGTATGATTCTTGCTTTGGGTGCAAGAGGTCGCGAGTTCGATTCTCGCAACGCCCCGCTTGTCATGAATGCGTTGATTCATTACCAAAATAAAGTATCATCCAACTGTTCATGGCAAGCATTTTTTTTCCTCGTTCATA	tag71376_14,tag102749_15,tag411975_57,tag90476_23855,tag216654_195,tag402806_282,tag250816_20,tag27065_242,tag72901_265,tag94255_20,tag155011_77,tag14099_4842,tag10732_170,tag182089_15,tag316266_1937,tag237275_24,tag329281_45,tag230968_107,tag932_10,tag93850_25,tag362728_141,tag333676_348,tag54537_10,tag29363_503,tag118152_93,tag193103_141,tag421719_137,tag338357_175,tag81948_338,tag389872_62,tag…
novel_mir116	megascaffold_86	+	TAGCTTCTTTGTTCTCCGACCACGTT	GGGAGCAAGCGGGATTAGGT	155879	155934	GTATTTAGCTTCTTTGTTCTCCGACCACGTTTTGGGAGCAAGCGGGATTAGGTAA	tag380548_38,tag89257_10
novel_mir117	megascaffold_88	-	GACACTTGCACATGGGTTAATCG	GGCCGTCGGTGCAGATCTTGGTGG	560999	561220	CCCATACCCGGCCATCAGGGCGATTGCCAGGCCCCGATGAGTAGGAGGGCATGGTGGTCGCTATAAAACCCAGGGCGTGAGCTTGGGCCGAGCGGCCGTCGGTGCAGATCTTGGTGGTAGTAGCAAATATTCAAATGAGAACTTTGAAGGCCGAAGAGGGGAAAGGTTCCATGTGAACGACACTTGCACATGGGTTAATCGATCTGATAGGTAGGTATGGA	tag360041_23,tag390836_1291,tag308991_706,tag73308_91,tag315035_509,tag342459_808,tag204228_241,tag116701_163,tag386228_1412,tag250004_47,tag48663_10,tag80226_113,tag286771_1756,tag379759_907,tag253238_513,tag324744_8797,tag310401_1166,tag323262_188,tag111615_30,tag208774_9438,tag351400_166,tag291246_606,tag87279_10,tag92581_6834,tag330530_178,tag245064_93,tag372180_255,tag108334_10,tag130740_106…
novel_mir118	megascaffold_9	-	CAAGCCTCCCTTCAGTGTGCTTG	GCGAGGTGAAGGGACATGCTTGAGCTAGAC	18273345	18273485	GGGGTAGCTCAATTAGCTTAGACATGGGGTTGGCGAGGTGAAGGGACATGCTTGAGCTAGACCCGCATGCCAAGCCTCCCTTCAGTGTGCTTGGCGCAGTGCTGGTCCATGCACTGTCCCCATGAGCATGAGCGTGCCCA	tag225515_36,tag158824_13,tag247008_122,tag299056_32,tag186843_21,tag80531_22,tag217530_796,tag127986_20,tag386188_12,tag55511_28,tag102092_72,tag200391_10,tag65276_168,tag421809_10,tag195404_10,tag35183_92,tag264703_78,tag323236_49,tag85719_54,tag8176_52,tag413323_97,tag59738_179,tag233077_11,tag263163_23,tag322727_10,tag22325_21,tag146308_23,tag351135_56,tag363803_27,tag5354_20,tag161644_10,tag…
novel_mir119	megascaffold_9	-	GATTCACGCACAAGCTCGCTATATG	ATAACAAGCTTGTGCGTGAATCGAA	25927273	25927407	GGGCACATAACAAGCTTGTGCGTGAATCGAACCCTATCAAAAGCTGTTGACCATCAATCTCGTCAATCAGACGAATCTCGAGGCCAAGAGACTACGGATGGTGTTAGATTCACGCACAAGCTCGCTATATGTCA	tag162143_4348,tag410792_37,tag314858_1976,tag326220_58,tag210465_53,tag316428_16004,tag195387_575,tag346076_201,tag323962_5315,tag248959_1049,tag37697_115567,tag18414_1603,tag295350_1223,tag60014_20,tag100845_97,tag37192_1046
novel_mir120	megascaffold_9	+	TCGAGACAGGGCGTCGGCCT	TCCTGGCGTTGTGGCTCGTGCTAGCT	30033876	30033977	CGAGAATGCTGGGCCGAGGTAAGTTTTCTACGTACACGGTTCTCCTGGCGTTGTGGCTCGTGCTAGCTAGTCGAGACAGGGCGTCGGCCTCAGCGTTCTCT	tag19437_156,tag33159_10,tag310375_190,tag83502_469,tag746_24,tag7380_1156,tag276189_100,tag93679_46,tag414476_552,tag110425_12,tag179857_74,tag117720_14,tag270085_40,tag149079_27,tag105631_326,tag241952_455,tag316719_45,tag225109_480,tag396501_23,tag268302_21,tag75653_24,tag205245_12,tag106488_110,tag123427_31,tag53867_442,tag276013_121,tag181410_1433,tag250609_47,tag251722_52,tag100823_90,tag25…
novel_mir121	scaffold_1079	+	AATTGCAACCGCATAGAGTGTTCGAAGTT	TTCGGATGGTCTCATGCGGGTTGTGATGTC	6113	6302	CTCGGCTCAGGTCTAGTGTGTGTTCTCTTGGATGCGGAAGATGCCAAGGGTAGGGGCCTTAGGTCCCTTGTTACAACCCTATTATATGTCCTGATATGCGCTCGACAATTGCAACCGCATAGAGTGTTCGAAGTTTTCGGATGGTCTCATGCGGGTTGTGATGTCGACAAGGAATGCTACCTGGTTGAT	tag257672_50,tag227428_81,tag290133_47,tag44386_53,tag167059_764,tag16338_39,tag338365_56,tag128793_399,tag173409_20,tag343591_13,tag265585_72,tag317649_726,tag15476_404,tag231015_11,tag59192_13,tag130759_10,tag189130_217,tag358549_737,tag342039_1389,tag29280_10,tag272784_34,tag94923_10,tag396127_10,tag232900_100,tag191913_10,tag304011_61,tag269517_10,tag244100_703,tag130032_147,tag166949_50,tag4…
novel_mir122	scaffold_1232	-	CAACTGGAAACAATGCGTCG	CCTATTTGCAAATTCCATTTGTCGTT	3386	3629	GCGTGCTTGGGCGAGAGTAGTACTAGGATGGGTGAGCTCCTGCGAAGTCCTCGTGTTGCACCACAATTTTATTAATATTTTATTTTTGATATCCTATTTGCAAATTCCATTTGTCGTTTCGGCGAGACAACTGGAAACAATGCGTCGGATAGTCGGACCACTTGCGGCACGATTGTCATTACTGAATAGAAACGGTGCAAGAACCGGACTTTTGGCATTCGTCGTGCATTGTGGGCCCCGCGA	tag216474_141,tag9407_14,tag137649_164,tag412370_936,tag138308_55,tag374810_24,tag355156_230,tag60279_37,tag65944_100,tag213115_18,tag380503_874,tag357247_10,tag7044_270,tag163573_152,tag132833_10,tag338964_14,tag164763_165,tag369667_66,tag129701_79,tag118390_190,tag55103_59,tag390423_93,tag255796_38,tag180785_194,tag254184_1407,tag47298_997,tag16351_350,tag16938_66,tag194032_46,tag147944_667,tag…
novel_mir123	scaffold_326	+	GCTTGGTTGAAAAGCCAGTGGCGCGAAGC	TGCCATTGGTGAAGCCCTCA	115680	115896	TTGGTTCACACAATTGGTCATCATGCTTGGTTGAAAAGCCAGTGGCGCGAAGCTACCATGTGTCGGATTATGACTGAACGCCTCAGTCAGAATCCTGGCTAAACATGCGATGCGTGCGCCCGTCGCTCGATTGCCGACCCGCAGTAGGGGCCTCTATGCCCCCAAAGGCACATGCCATTGGTGAAGCCCTCATGATGGATGAGCCATGTGGACCGC	tag5454_130,tag348360_32,tag201071_3799,tag73316_13,tag343172_143,tag370389_3678,tag369167_385,tag4891_152,tag97878_607,tag235780_1657,tag380434_882,tag126777_2174,tag109788_1210,tag149573_38,tag51681_23,tag195029_479,tag255115_946,tag88548_21,tag249294_1351,tag118253_273,tag406068_2901,tag5906_127,tag360461_106,tag275767_345,tag378725_28,tag416976_1814,tag14893_1268,tag243174_266,tag397259_334,t…
novel_mir124	scaffold_326	+	CAAGCGATGTGTGTTGTGTTG	GCGGTCGCACTTGCTATGTTG	166043	166176	GGAGATCTAGGAGCGTGATGATGCACGCGTTGGTCACAAGCGATGTGTGTTGTGTTGGGTGCCCTCGGCAGCATGCGCGGTCGCACTTGCTATGTTGAGCACTGCGTGCATTTCCATAGCCTTAACAGTGTCA	tag259326_242,tag3044_34,tag426711_14,tag43736_242,tag113498_140,tag328759_13,tag123744_11,tag171240_129,tag318525_79,tag280593_87,tag220209_49,tag214331_153,tag398152_195,tag287666_375,tag62469_173,tag270273_46,tag198189_10,tag260963_427,tag295981_45,tag302039_20,tag209797_77,tag49301_50,tag303435_10,tag425109_21,tag160360_260,tag229074_10,tag230807_48,tag246291_28,tag187901_3797,tag385142_10,ta…
novel_mir125	scaffold_326	-	GTGGGCCCCACATACATTTT	ATGTATGTGGGCCCACGTATATTT	325734	325868	AGGGCCCATGTGTAGACATGTATGTGGGCCCACGTATATTTTATAAGATGGGCCTCATACAGATGTTTTCTAGGTGGGCCCCACATACATTTTTTCAAGGTGGGCCCCACATACATTTTTTCAAGGTGGGCCCC	tag30272_78,tag222211_167,tag62261_222,tag24313_10,tag141062_15,tag19415_1471,tag292928_15,tag254462_261,tag274555_10,tag151943_55,tag386016_196,tag66806_11,tag191904_94,tag324082_25,tag89670_23,tag339398_136,tag318576_255,tag157937_22,tag310131_22,tag88188_40,tag291053_97,tag329717_47,tag382112_390,tag49219_391,tag28780_29,tag13675_152,tag72640_58,tag80439_92,tag245218_12,tag122002_68,tag388038_…
novel_mir126	scaffold_723	+	TGGGGTCACAATCATATAAGTGGTT	TCTTTATGTGGTTGTCTTATTCTA	205	456	CTGGGGTCACAATCATATAAGTGGTTCTTTAGTTGAGAGGTGATGATGATGACGGGAAAGAATCTATGCCTAGACATTATTTGCTATTATTGGTGGATGCAAGAGGTTATTGTCTTCTTTTTCTATGCACATCTTTGAGTGGTTCTTTTCTTTTTCTTGTGGTGGATAGATTCTTTTCTTGTGGTAGGTAGATAGATTAGTCACGTATGTCTGTCACATCGCAGCATCTTTATGTGGTTGTCTTATTCTAA	tag315276_25,tag45268_679,tag188956_158,tag348758_170,tag344764_937,tag55862_886,tag364422_86,tag305475_114,tag16295_10,tag3331_21,tag227284_10,tag386558_23,tag201288_160,tag19743_33,tag286396_11,tag69715_11,tag129429_49,tag30498_35,tag80162_209,tag20427_366,tag24286_62,tag244114_51,tag14529_429,tag106888_10,tag205865_12,tag207371_15

## Sheet: TableS5
Supplementary file 3: Table S5: The distribution of known miRNAs at five stages
stage 1	stage 2	stage 3	stage 4	stage 5
miR319_1	miR396-3p_1	miR396-3p_1	miR396-3p_1	miR396-3p_1
miR858a	miR319_1	miR319_1	miR319_1	miR319_1
miR172a_5	miR858a	miR858a	miR858a	miR858a
miR6300	miR172a_5	miR172a_5	miR172a_5	miR172a_5
miR396c_1	miR396c_1	miR396c_1	miR396c_1	miR396c_1
miR396b-3p_1	miR6300	miR6300	miR6300	miR6300
miR2950-5p	miR394a_2	miR394a_2	miR394a_2	miR394a_2
miR159a_1	miR396b-3p_1	miR396b-3p_1	miR396b-3p_1	miR396b-3p_1
miR166h-3p	miR2950-5p	miR2950-5p	miR2950-5p	miR2950-5p
miR172b-5p_2	miR159a_1	miR159a_1	miR159a_1	miR159a_1
miR164a_4	miR166h-3p	miR166h-3p	miR166h-3p	miR166h-3p
miR5368	miR172b-5p_2	miR172b-5p_2	miR172b-5p_2	miR172b-5p_2
miR319a_1	miR164a_4	miR164a_4	miR164a_4	miR164a_4
miR160a-5p_1	miR5368	miR5368	miR5368	miR5368
miR156a-5p	miR319a_1	miR169b-3p	miR319a_1	miR169b-3p
miR171c-5p_1	miR160a_1	miR319a_1	miR160a_1	miR319a_1
miR396e-5p	miR160a-5p_1	miR160a_1	miR156a-5p	miR160a-5p_1
miR171d_1	miR156a-5p	miR160a-5p_1	miR160a-5p_1	miR160a_1
miR396a-3p_5	miR171c-5p_1	miR156a-5p	miR171c-5p_1	miR156a-5p
miR393-3p	miR396e-5p	miR171c-5p_1	miR396e-5p	miR171c-5p_1
miR172e-3p	miR171d_1	miR167i	miR171d_1	miR156f-5p
miR399b	miR396a-3p_5	miR396e-5p	miR156c	miR396e-5p
miR159a_4	miR393-3p	miR171d_1	miR156	miR171d_1
miR169k-5p	miR172e-3p	miR156c	miR396a-3p_5	miR156c
miR157a-5p	miR399b	miR156	miR399d_3	miR156
miR529b	miR159a_4	miR396a-3p_5	miR172e-3p	miR396a-3p_5
miR319a-5p_1	miR157a-5p	miR399d_3	miR393-3p	miR399d_3
miR172a_3	miR529b	miR393-3p	miR399b	miR393-3p
miR171f-3p	miR319a-5p_1	miR172e-3p	miR159a_4	miR172e-3p
miR398	miR172a_3	miR399b	miR157a-5p	miR399_1
miR168b_1	miR171f-3p	miR399_1	miR529b	miR159a_4
miR164e-5p	miR398	miR159a_4	miR319a-5p_1	miR169k-5p
miR162_1	miR168b_1	miR169k-5p	miR171f-3p	miR157a-5p
miR171b-3p_3	miR164e-5p	miR157a-5p	miR168b_1	miR529b
miR396a-3p_1	miR162_1	miR529b	miR164e-5p	miR319a-5p_1
miR167b-3p_4	miR171b-3p_3	miR319a-5p_1	miR162_1	miR172a_3
miR390e	miR396a-3p_1	miR171f-3p	miR171b-3p_3	miR171f-3p
miR171a-3p_1	miR167b-3p_4	miR398	miR164_1	miR398
miR396a-3p_4	miR390e	miR168b_1	miR396a-3p_1	miR168b_1
miR171b	miR171a-3p_1	miR164e-5p	miR156f-3p_1	miR164e-5p
miR396a-3p_2	miR393a_1	miR162_1	miR167b-3p_4	miR162_1
miR858b	miR396a-3p_4	miR171b-3p_3	miR390e	miR171b-3p_3
miR390a-5p	miR171b	miR396a-3p_1	miR172e-3p_1	miR164_1
miR157d	miR396a-3p_2	miR156f-3p_1	miR396a-3p_4	miR396a-3p_1
miR319p	miR858b	miR167b-3p_4	miR171b	miR156f-3p_1
miR166	miR390a-5p	miR390e	miR396a-3p_2	miR167b-3p_4
miR398b	miR157d	miR171a-3p_1	miR858b	miR390e
miR396h	miR319p	miR399a_3	miR390a-5p	miR171a-3p_1
miR2111a-5p	miR166	miR396a-3p_4	miR157d	miR172e-3p_1
miR171b-3p	miR156f-3p_4	miR171b	miR319p	miR399a_3
miR168	miR398b	miR396a-3p_2	miR166	miR396a-3p_4
miR156_2	miR396h	miR858b	miR8557	miR171b
miR169f.1	miR2111a-5p	miR390a-5p	miR396h	miR396a-3p_2
miR845d	miR171c_3	miR157d	miR398b	miR390a-5p
miR408b_1	miR168	miR319p	miR2111a-5p	miR858b
miR319a-3p	miR171b-3p	miR166	miR171c_3	miR319p
miR166h-3p_1	miR156_2	miR397-5p_1	miR168	miR157d
miR169v_1	miR845d	miR156f-3p_4	miR171b-3p	miR166
miR169c-3p_3	miR408b_1	miR396h	miR156_2	miR397-5p_1
miR393a	miR319a-3p	miR398b	miR169f.1	miR396h
miR319c_2	miR166h-3p_1	miR2111a-5p	miR845d	miR398b
miR164b	miR169v_1	miR171b-3p	miR408b_1	miR2111a-5p
miR171e-5p	miR169c-3p_3	miR168	miR319a-3p	miR171c_3
miR171b_2	miR393a	miR156_2	miR166h-3p_1	miR171b-3p
miR828a_1	miR319c_2	miR169f.1	miR169c-3p_3	miR168
miR167a-5p	miR164b	miR845d	miR169v_1	miR156_2
miR399a_1	miR171e-5p	miR408b_1	miR393a	miR845d
miR169e_3	miR171b_2	miR319a-3p	miR319c_2	miR169f.1
miR160h_1	miR828a_1	miR166h-3p_1	miR164b	miR408b_1
miR168a-5p	miR167a-5p	miR169c-3p_3	miR171e-5p	miR319a-3p
miR396a-5p	miR399a_1	miR169v_1	miR171b_2	miR166h-3p_1
miR167d_1	miR169e_3	miR393a	miR828a_1	miR169c-3p_3
miR160f-5p	miR160h_1	miR319c_2	miR167a-5p	miR169v_1
miR4995	miR168a-5p	miR164b	miR399a_1	miR393a
miR159b-5p	miR396a-5p	miR171e-5p	miR169e_3	miR319c_2
miR171_2	miR167d_1	miR171b_2	miR160h_1	miR164b
miR172c-5p	miR160f-5p	miR828a_1	miR168a-5p	miR171e-5p
miR399e_1	miR4995	miR399a_1	miR396a-5p	miR171b_2
miR319c_1	miR159b-5p	miR167a-5p	miR167d_1	miR828a_1
miR394a_1	miR171_2	miR169e_3	miR160f-5p	miR167a-5p
miR5538	miR399e_1	miR160h_1	miR4995	miR399a_1
miR169h_2	miR172c-5p	miR168a-5p	miR169a-5p	miR169e_3
miR481d	miR319c_1	miR396a-5p	miR159b-5p	miR160h_1
miR319b-5p_2	miR394a_1	miR167d_1	miR171_2	miR168a-5p
miR167b-3p_3	miR5538	miR160f-5p	miR399e_1	miR396a-5p
miR166m_2	miR169h_2	miR4995	miR172c-5p	miR167d_1
miR156a	miR481d	miR169a-5p	miR319c_1	miR160f-5p
miR395a_5	miR166m_2	miR159b-5p	miR394a_1	miR4995
miR168-3p	miR395a_5	miR171_2	miR5538	miR159b-5p
miR408-3p_2	miR168-3p	miR399e_1	miR169h_2	miR171_2
miR166u	miR166u	miR172c-5p	miR481d	miR399e_1
miR535a_2	miR535a_2	miR319c_1	miR319b-5p_2	miR172c-5p
miR396b-3p	miR396b-3p	miR394a_1	miR167b-3p_3	miR319c_1
miR166a-3p	miR319e_1	miR5538	miR166m_2	miR394a_1
miR319e_1	miR166a-3p	miR169h_2	miR156a	miR5538
miR166a	miR166a	miR481d	miR395a_5	miR169h_2
miR167a	miR167a	miR319b-5p_2	miR169d-5p_1	miR481d
miR166d-5p_2	miR166d-5p_2	miR166m_2	miR408-3p_2	miR167b-3p_3
miR166c-5p_1	miR166c-5p_1	miR395a_5	miR168-3p	miR166m_2
miR166e	miR166e	miR169d-5p_1	miR166u	miR395a_5
miR398a-3p_1	miR398a-3p_1	miR408-3p_2	miR535a_2	miR168-3p
miR164a_1	miR164a_1	miR168-3p	miR396b-3p	miR408-3p_2
miR6173	miR6173	miR166u	miR166a-3p	miR166u
miR396b-5p	miR396b-5p	miR535a_2	miR319e_1	miR535a_2
miR393a-5p	miR393a-5p	miR396b-3p	miR166a	miR396b-3p
miR399e_2	miR393h	miR166a-3p	miR167a	miR166a-3p
miR393h	miR399e_2	miR319e_1	miR166d-5p_2	miR319e_1
miR319a	miR319a	miR166a	miR166c-5p_1	miR166a
miR319f_1	miR319f_1	miR167a	miR166e	miR167a
miR160a-5p	miR160a-5p	miR166d-5p_2	miR398a-3p_1	miR166d-5p_2
miR397a_3	miR397a_3	miR166c-5p_1	miR164a_1	miR166c-5p_1
miR390.1	miR157d-3p	miR166e	miR6173	miR166e
miR157d-3p	miR169b-5p	miR398a-3p_1	miR396b-5p	miR398a-3p_1
miR396a	miR396a	miR164a_1	miR393a-5p	miR164a_1
miR156d-3p_4	miR156d-3p_4	miR6173	miR393h	miR6173
miR168a-3p	miR168a-3p	miR396b-5p	miR399e_2	miR529a
miR159a_2	miR159a_2	miR393a-5p	miR319a	miR396b-5p
miR396g-5p	miR396g-5p	miR399e_2	miR319f_1	miR393a-5p
miR160	miR160	miR393h	miR160a-5p	miR482b_2
miR160h	miR160h	miR319a	miR397a_3	miR399e_2
miR2673a	miR2673a	miR319f_1	miR157d-3p	miR393h
miR166i-3p_1	miR395b_3	miR160a-5p	miR169b-5p	miR319a
miR171f_3	miR166i-3p_1	miR397a_3	miR396a	miR319f_1
miR390d-3p	miR171f_3	miR157d-3p	miR156d-3p_4	miR160a-5p
miR408d	miR390d-3p	miR169b-5p	miR168a-3p	miR399a_6
miR529-3p	miR408d	miR396a	miR159a_2	miR397a_3
miR166e-3p	miR529-3p	miR156d-3p_4	miR396g-5p	miR390.1
miR396b	miR169r-5p	miR159a_2	miR160	miR157d-3p
miR164d	miR166e-3p	miR168a-3p	miR160h	miR169b-5p
miR166-3p	miR396b	miR396g-5p	miR395b_3	miR396a
miR171a_3	miR164d	miR160	miR166i-3p_1	miR156d-3p_4
miR159a.1	miR166-3p	miR160h	miR171f_3	miR168a-3p
miR394a_2	miR171a_3	miR166i-3p_1	miR390d-3p	miR159a_2
miR160a_1	miR159a.1	miR171f_3	miR408d	miR396g-5p
miR399_1	miR156	miR390d-3p	miR529-3p	miR5234
miR156f-3p_1	miR164_1	miR408d	miR166e-3p	miR160h
miR156f-3p_4	miR156f-3p_1	miR395b-3p	miR396b	miR160
miR171c_3	miR172e-3p_1	miR529-3p	miR164d	miR395b_3
miR395a_1	miR169f.1	miR169r-5p	miR166-3p	miR166i-3p_1
miR169b-5p	miR319b-5p_2	miR166e-3p	miR171a_3	miR171f_3
miR395b_3	miR167b-3p_3	miR396b	miR159a.1	miR395b-3p
miR156g_1	miR156a	miR393-5p	miR393a_3	miR390d-3p
miR481a	miR169d-5p_1	miR166-3p	miR169b-3p	miR408d
miR169r-5p	miR408-3p_2	miR164d	miR156f-5p	miR529-3p
miR396-3p_1	miR481a	miR171a_3	miR399_1	miR169r-5p
miR169b-3p	miR393a_3	miR159a.1	miR169k-5p	miR166e-3p
miR156	miR399d_3	miR172a_3	miR172a_3	miR396b
miR399a_3	miR169k-5p	miR172e-3p_1	miR398	miR393-5p
miR172e-3p_1	miR399a_3	miR164a_2	miR399a_3	miR164d
miR8557	miR169a-5p	miR171c_3	miR529a	miR166-3p
miR169d-5p_1	miR156g_1	miR156a	miR482b_2	miR171a_3
		miR529a	miR399a_6	miR159a.1
		miR395b_3	miR390.1	miR399b
		miR156g_1	miR395b-3p	miR169j-5p_1
		miR393a_3	miR169r-5p	miR156f-3p_4
		miR164_1	miR167i	miR169a-5p
		miR169j-5p_1	miR393a_1	miR319b-5p_2
		miR156b-3p		miR172b
		miR390.1		miR156a
				miR169d-5p_1
				miR397a_6
				miR171i-3p
