# Supplementary material for: Small RNA and Transcriptome Sequencing Reveals miRNA Regulation of Floral Thermogenesis in Nelumbo nucifera
Source: Int J Mol Sci. 2020 May 8;21(9):3324. doi: 10.3390/ijms21093324 (PMC7246644; doi:10.3390/ijms21093324)
Supplement: Supplementary file 1 [file ijms-21-03324-s001.zip › Supplementary Files/Supplementary file 4/Supplementary file 4.xlsx]

## Sheet: TableS6
Supplementary file 4: Table S6: All cluster members of miRNA time series clustering
gene_id	cluster	stage1_fpkm	stage2_fpkm	stage3_fpkm	stage4_fpkm	stage5_fpkm
miR156f-3p_4	1	1	2.5	3	0	3
miR166	1	294	689	692.33	478.33	676.33
miR169a-5p	1	0	2	1	1.33	1
miR172a_3	1	2	3	1.5	1.5	2.33
miR172a_5	1	1	2.67	2	1.5	3
miR172e-3p	1	6	9.67	9.67	5.67	11.67
miR319_1	1	1532.33	1293.67	920.67	172	1643
miR319a_1	1	6418.33	8796.33	7561	4330	7707
miR390e	1	435.67	557.67	522.67	449.67	438.67
miR398a-3p_1	1	20	84	7	34	93
novel_mir100	1	9	14	0	0	15
novel_mir38	1	0	10	0	0	0
novel_mir4	1	0	10	0	0	13
miR156g_1	2	2	1	2	0	0
miR164d	2	124.67	86.67	71.67	55	48
miR166d-5p_2	2	11481.7	10166.7	6815.67	6825.67	6035.67
miR171a-3p_1	2	2.5	3	4	0	1
miR171e-5p	2	80	66.67	41.33	27.33	48
miR171f_3	2	1524	1609.67	1052.33	875.67	606.67
miR172c-5p	2	50	67.67	53	29	44.67
miR2673a	2	2	4	0	0	0
miR390a-5p	2	981.67	853	842	768.67	717.33
miR396a-3p_4	2	1635.33	1603	1059.67	1117	887.33
miR396b-3p	2	149.67	131.33	107.33	73	104.67
miR481a	2	1	1	0	0	0
miR845d	2	29	22	14	12.67	6.67
novel_mir101	2	62	51.67	68.33	18.67	41
novel_mir109	2	30.67	34.33	26	16	25.33
novel_mir126	2	154.33	161	79.67	33.33	11.5
novel_mir22	2	266.67	205.33	204	92.33	93.67
novel_mir3	2	176.33	146.67	103	87.67	138
novel_mir32	2	66.67	58.33	37	32	24.67
novel_mir35	2	21	24.67	15.5	12.5	15
novel_mir45	2	297	227.67	248.67	76	40.33
novel_mir48	2	75.67	64.67	33	13.33	22.33
novel_mir49	2	96.33	84.67	63.33	34.33	37.67
novel_mir54	2	43.67	46.67	40.5	10	10
novel_mir61	2	10	13.5	0	0	0
novel_mir69	2	380.67	420.33	373.33	167	84
novel_mir84	2	21	14.67	10	0	0
miR156	3	15	28	9	39	32.67
miR156c	3	0	0	3	7.67	6.67
miR156f-3p_1	3	1.5	2	2	3	3.67
miR156f-5p	3	0	0	0	1	1
miR157a-5p	3	283.67	227	194	357.67	389.33
miR157d	3	47.33	63.33	41.33	117.67	133.33
miR159b-5p	3	12.67	10.67	11.67	15.67	19.67
miR164_1	3	0	1	1	2	1.5
miR166-3p	3	19.67	20.67	20	35.33	39.33
miR166a	3	957	1454.33	2036.67	4686.33	4943.33
miR166a-3p	3	34823.3	33520.7	36072.3	49776.3	51968.7
miR166e-3p	3	4320.33	2323.33	271.67	5077.33	5361
miR166i-3p_1	3	14.33	18.33	15.33	70.67	58.67
miR167a-5p	3	264	199.67	287.33	457.33	642
miR168-3p	3	51	70	139	269	297.67
miR168a-3p	3	6837.67	8002	8951	16501.7	22340.3
miR169b-5p	3	3	12.33	9.33	19.67	26.67
miR169d-5p_1	3	1	4	3.33	5.33	6
miR171c_3	3	2	1.67	2	10	8.67
miR171c-5p_1	3	5	2.67	2.67	5	6.67
miR2111a-5p	3	35.67	29	69	181	249
miR390.1	3	1	0	1	1.5	2
miR390d-3p	3	1207	1441.67	2147	3158	3871.67
miR394a_2	3	1	1	1.33	4.5	4.67
miR395b_3	3	16	39	12.5	119	175
miR399a_6	3	0	0	0	2	2.67
miR482b_2	3	0	0	0	15	7.67
miR4995	3	50.67	59	50.67	66.33	75
novel_mir65	3	88	94.33	126	269.33	411.33
novel_mir73	3	191.67	155.67	187	385.33	298.67
miR160f-5p	4	3912	3937.67	4374	4533.33	5783.67
miR160h_1	4	5.67	7.33	5.33	7	12.33
miR164a_4	4	391.67	302.67	296.33	329	455
miR166e	4	1644.67	2341	3008.33	2871	7703
miR167a	4	35	39.33	76.33	159.67	313
miR167d_1	4	10.33	16.33	30.67	60	115.67
miR168	4	265.67	162.33	257.33	347.33	611
miR168a-5p	4	9599.67	7910.33	10093	12395.7	21925
miR169k-5p	4	1	1	2	1	3
miR171_2	4	2174.67	2088	2086.33	2483	4271
miR171i-3p	4	0	0	0	0	1
miR172b	4	0	0	0	0	1
miR172b-5p_2	4	42.67	56	83	66.67	129
miR172e-3p_1	4	1	1	1	1	1.67
miR2950-5p	4	430	456.67	615.33	639.33	1837
miR393a	4	8.33	8	18.33	30.67	57
miR393h	4	1	1	2.67	4	13.33
miR394a_1	4	1782.33	2346	3527.33	4488.33	7526.67
miR396-3p_1	4	3	4.33	2	4.33	19.33
miR396a-5p	4	565.67	462.67	1193.33	783.67	4015.33
miR396b-3p_1	4	52	64.33	203.67	414.33	2248
miR397-5p_1	4	0	0	1.5	0	7
miR397a_3	4	121	158.33	111.33	153	844
miR397a_6	4	0	0	0	0	1
miR398	4	1	2	1	1.5	22.67
miR398b	4	542.33	565	208.33	886.33	10603.7
miR399a_3	4	1	1	1	1.5	3
miR408-3p_2	4	1	1	3	1.33	8.33
miR408b_1	4	3.5	7.67	4.67	13.33	50.33
miR408d	4	6	6	5.33	8.5	45.33
miR5234	4	0	0	0	0	2
miR529-3p	4	20.67	19.67	108.67	106.67	249.33
miR529a	4	0	0	1	2	5.5
miR529b	4	184.33	194.33	607	988.67	1938.33
miR5368	4	30.67	29	34	39.67	67
miR5538	4	4.67	4	8	6.67	16.67
miR6173	4	281	334	293	572.33	995
miR6300	4	96.67	79.67	121	207.33	338.67
miR828a_1	4	5.33	6.67	12.67	9	19
miR858a	4	86.33	108.33	174.33	201.33	356
novel_mir122	4	47.67	63.33	67.33	129	284
novel_mir12	4	468.67	372.67	423.33	509.33	653.33
novel_mir124	4	9.33	10	32.33	45.33	85
novel_mir31	4	1108	1398.33	2349.67	2362.33	5483
novel_mir40	4	84.33	167	115.33	218.33	642.67
novel_mir44	4	0	0	0	0	10.5
novel_mir55	4	20.5	15.33	41	49	97
novel_mir88	4	555.33	1183	2468	2068.67	5433
novel_mir97	4	251.33	224	176.67	231	477.33
miR164a_1	5	41	76.33	87.33	79.33	74.67
miR166c-5p_1	5	109.33	179	205.67	125	198
miR169c-3p_3	5	1.33	3	7	2	8
miR169f.1	5	1.5	2	14	5.33	11
miR169j-5p_1	5	0	0	3	0	3
miR169v_1	5	7	14.5	36.67	14.33	44.33
miR171b-3p	5	64968.7	26680	68167	37567.3	82030.7
miR319c_1	5	29	38.67	59.33	42.67	43.67
miR319c_2	5	181	2715	4011.67	2788.33	3172
miR393-3p	5	2	1.67	17.67	9.67	16.33
miR393-5p	5	0	0	1.33	0	2
miR396a-3p_1	5	1000	666.33	2256.67	610	1622
miR396a	5	11771.3	12865.3	19732.3	14731	15593.7
miR399_1	5	1	0	6.67	2	3.67
miR399a_1	5	35.67	78	701.67	185.67	396
miR399d_3	5	0	2	12	1.5	6.67
miR399e_1	5	10.67	32.33	232	61.67	209
miR399e_2	5	59.33	104.33	270.33	154.33	200.33
novel_mir56	5	0	0	13	0	9
miR160a_1	6	2	2	2.67	5	1.5
miR166m_2	6	2199.67	3106.33	2586	5563	2701.67
miR171b-3p_3	6	1583.67	55192	42553	73501.7	24049.3
miR319f_1	6	15.67	14.33	18.67	41	19.67
miR393a_1	6	0	1	0	1	0
miR393a_3	6	0	1	1	2	0
miR395b-3p	6	0	0	1.5	3	1
miR535a_2	6	744.67	711.67	818.33	1713.67	865.67
novel_mir102	6	95.33	88.33	70.33	123.67	66.33
novel_mir103	6	565.33	871.67	278	2486	749.33
novel_mir117	6	16	14	25	45	24
novel_mir123	6	33.67	24.67	33.67	121.33	54.33
novel_mir27	6	14	18.33	21.67	30	13
miR156b-3p	7	0	0	1	0	0
miR160a-5p_1	7	15.33	31.33	40	32.33	1.33
miR160a-5p	7	133.33	4209.67	5513.33	3577.33	85.33
miR160h	7	4.33	3.33	7.33	6.33	5.33
miR164a_2	7	0	0	1	0	0
miR164e-5p	7	4.33	3	6.33	4	2.67
miR166h-3p	7	2034	3874.67	5832	2652.33	3486.33
miR167i	7	0	0	1	1	0
miR169h_2	7	2	2.5	15	5	4
miR169r-5p	7	3	3.67	7.67	7	3.67
miR171f-3p	7	1054.67	958.33	1218.67	976	1032.67
miR319a-5p_1	7	100	103	329	118	88.33
miR319a	7	460	798	2630.67	1581.67	891.67
miR319b-5p_2	7	2.33	3	6	2.67	1.5
miR319e_1	7	64.33	126	221	204.67	145.33
miR319p	7	101.67	176.67	182.33	104.67	93
miR395a_5	7	11	47	151.33	81	11
miR399b	7	3	3.5	20.33	2.33	7
miR481d	7	1.33	2	3.33	1.5	1.5
novel_mir43	7	88	73	162.67	81.33	61.33
novel_mir81	7	0	0	19	0	0
miR156_2	8	12.5	9	6	10.33	11
miR156a-5p	8	17.5	14.5	14.33	17.33	16.5
miR156a	8	3	1	2.5	1.67	2
miR160	8	7018	2055.67	127.67	1394.33	5519.33
miR164b	8	18	13.33	14.33	15	15
miR167b-3p_3	8	2.67	1.5	0	1	1
miR319a-3p	8	3559.33	2166.33	1640.33	1452.33	1863
miR395a_1	8	1	0	0	0	0
miR8557	8	1	0	0	1	0
novel_mir17	8	11	0	0	0	0
novel_mir30	8	109.33	30.33	0	0	0
novel_mir37	8	10	0	0	0	0
novel_mir46	8	29	22	10.67	25.33	16
novel_mir66	8	12	0	0	0	0
novel_mir79	8	17.5	10	10	18	16
miR156d-3p_4	9	31.67	32.33	56.67	46	69.67
miR157d-3p	9	366	355.33	528	677.33	821.67
miR159a.1	9	13572	15459.3	30081	40825	44599.7
miR159a_1	9	47557	53985.7	64838.7	69659	75936.3
miR159a_2	9	2905.33	3806.67	7126.33	7486	6745.33
miR159a_4	9	919.33	1096.33	2974	3702.33	3300.33
miR162_1	9	447.33	606.33	1137.33	1032	1695.33
miR166h-3p_1	9	4633.33	5156	11465.7	16309.7	21768.3
miR166u	9	71.33	91	184	256	370.33
miR167b-3p_4	9	13.67	13.33	42.33	48.33	68.33
miR168b_1	9	36.33	41.33	77.33	80	86.33
miR169b-3p	9	1	0	1	1	1
miR169e_3	9	4	4.67	25.67	20.67	45.67
miR171a_3	9	137.33	152.67	239	244.33	299
miR171b_2	9	21663	19378	26587.3	29316	34650
miR171b	9	1004.67	1504.33	2345.67	2266	2475.67
miR171d_1	9	36.33	49.33	61.67	59.33	70
miR393a-5p	9	9	15.33	32.67	22	50
miR396a-3p_2	9	1151.33	1213	1792.67	1659	1801.33
miR396a-3p_5	9	426	438	841.33	609.33	1154.67
miR396b-5p	9	11856	14285.3	29146	24331.3	26625.3
miR396b	9	172	579	1333.67	1957.33	2056
miR396c_1	9	16.33	16.67	45.67	42.67	77.67
miR396e-5p	9	1717	1974.67	3272.33	3159.67	3539.67
miR396g-5p	9	8302	9927.33	14245.7	16927.7	18371.3
miR396h	9	330.67	509.33	1034	899.67	1121
miR858b	9	80538	84850.7	112587	108799	120950
novel_mir19	9	0	13	14	19.5	25.33
novel_mir51	9	12.67	9.33	25.33	20.67	24.33
novel_mir7	9	233.67	239	312	269.33	357.33

## Sheet: TableS7
Supplementary file 4: Table S7: All target genes of differential expressed miRNAs in cluster7 and cluster8
miRNA ID	cluster	Target gene
miR160a-5p_1	7	NNU_12564
miR160a-5p_1	7	NNU_13132
miR160a-5p_1	7	NNU_13729
miR160a-5p_1	7	NNU_15726
miR160a-5p_1	7	NNU_16091
miR160a-5p_1	7	NNU_20938
miR160a-5p	7	NNU_09622
miR160a-5p	7	NNU_12564
miR160a-5p	7	NNU_13132
miR160a-5p	7	NNU_15726
miR160a-5p	7	NNU_16091
miR160a-5p	7	NNU_16225
miR160a-5p	7	NNU_20938
miR164a_2	7	NNU_00685
miR164a_2	7	NNU_01743
miR164a_2	7	NNU_05080
miR164a_2	7	NNU_09157
miR164a_2	7	NNU_11179
miR164a_2	7	NNU_16809
miR164a_2	7	NNU_17787
miR164a_2	7	NNU_20029
miR164a_2	7	NNU_22488
miR164a_2	7	NNU_23000
miR164a_2	7	NNU_23970
miR164a_2	7	NNU_25930
miR164e-5p	7	NNU_04634
miR164e-5p	7	NNU_05080
miR164e-5p	7	NNU_07308
miR164e-5p	7	NNU_09157
miR164e-5p	7	NNU_11179
miR164e-5p	7	NNU_11542
miR164e-5p	7	NNU_12969
miR164e-5p	7	NNU_13294
miR164e-5p	7	NNU_18782
miR164e-5p	7	NNU_21077
miR164e-5p	7	NNU_23000
miR164e-5p	7	NNU_24794
miR164e-5p	7	NNU_25930
miR164e-5p	7	NNU_26440
miR166h-3p	7	NNU_03030
miR166h-3p	7	NNU_04428
miR166h-3p	7	NNU_06539
miR166h-3p	7	NNU_07586
miR166h-3p	7	NNU_11913
miR166h-3p	7	NNU_17266
miR166h-3p	7	NNU_25038
miR169h_2	7	NNU_01708
miR169h_2	7	NNU_02562
miR169h_2	7	NNU_03082
miR169h_2	7	NNU_05128
miR169h_2	7	NNU_06575
miR169h_2	7	NNU_08214
miR169h_2	7	NNU_09768
miR169h_2	7	NNU_10133
miR169h_2	7	NNU_11871
miR169h_2	7	NNU_12839
miR169h_2	7	NNU_15220
miR169h_2	7	NNU_16222
miR169h_2	7	NNU_18818
miR169h_2	7	NNU_20278
miR169h_2	7	NNU_22102
miR169h_2	7	NNU_25112
miR169h_2	7	NNU_25577
miR169r-5p	7	NNU_02772
miR169r-5p	7	NNU_05128
miR169r-5p	7	NNU_05792
miR169r-5p	7	NNU_09768
miR169r-5p	7	NNU_09994
miR169r-5p	7	NNU_11522
miR169r-5p	7	NNU_11871
miR169r-5p	7	NNU_11954
miR169r-5p	7	NNU_13610
miR169r-5p	7	NNU_18182
miR169r-5p	7	NNU_18870
miR169r-5p	7	NNU_22769
miR169r-5p	7	NNU_23988
miR169r-5p	7	NNU_24787
miR169r-5p	7	NNU_25577
miR171f-3p	7	NNU_05428
miR171f-3p	7	NNU_08210
miR171f-3p	7	NNU_11455
miR171f-3p	7	NNU_11952
miR171f-3p	7	NNU_11963
miR171f-3p	7	NNU_12733
miR171f-3p	7	NNU_14510
miR171f-3p	7	NNU_18273
miR171f-3p	7	NNU_25900
miR319a-5p_1	7	NNU_03138
miR319a-5p_1	7	NNU_05240
miR319a-5p_1	7	NNU_05255
miR319a-5p_1	7	NNU_11548
miR319a-5p_1	7	NNU_13246
miR319a-5p_1	7	NNU_14188
miR319a-5p_1	7	NNU_16112
miR319a-5p_1	7	NNU_17042
miR319a-5p_1	7	NNU_17143
miR319a-5p_1	7	NNU_17157
miR319a-5p_1	7	NNU_18228
miR319a-5p_1	7	NNU_19168
miR319a-5p_1	7	NNU_20850
miR319a-5p_1	7	NNU_24241
miR319a-5p_1	7	NNU_24288
miR319a-5p_1	7	NNU_25327
miR319a	7	NNU_00026
miR319a	7	NNU_01066
miR319a	7	NNU_02108
miR319a	7	NNU_02804
miR319a	7	NNU_03362
miR319a	7	NNU_05145
miR319a	7	NNU_05186
miR319a	7	NNU_07428
miR319a	7	NNU_07643
miR319a	7	NNU_08097
miR319a	7	NNU_08472
miR319a	7	NNU_08568
miR319a	7	NNU_08718
miR319a	7	NNU_09856
miR319a	7	NNU_09901
miR319a	7	NNU_10776
miR319a	7	NNU_10896
miR319a	7	NNU_12276
miR319a	7	NNU_12318
miR319a	7	NNU_12651
miR319a	7	NNU_12851
miR319a	7	NNU_13418
miR319a	7	NNU_13986
miR319a	7	NNU_14961
miR319a	7	NNU_15188
miR319a	7	NNU_15849
miR319a	7	NNU_15968
miR319a	7	NNU_16130
miR319a	7	NNU_16136
miR319a	7	NNU_17037
miR319a	7	NNU_17236
miR319a	7	NNU_18369
miR319a	7	NNU_19365
miR319a	7	NNU_19613
miR319a	7	NNU_19666
miR319a	7	NNU_19777
miR319a	7	NNU_19955
miR319a	7	NNU_20140
miR319a	7	NNU_21425
miR319a	7	NNU_21846
miR319a	7	NNU_22422
miR319a	7	NNU_23059
miR319a	7	NNU_23465
miR319a	7	NNU_25952
miR319a	7	NNU_26679
miR319b-5p_2	7	NNU_00203
miR319b-5p_2	7	NNU_01815
miR319b-5p_2	7	NNU_01994
miR319b-5p_2	7	NNU_02391
miR319b-5p_2	7	NNU_02677
miR319b-5p_2	7	NNU_03098
miR319b-5p_2	7	NNU_04361
miR319b-5p_2	7	NNU_04856
miR319b-5p_2	7	NNU_06863
miR319b-5p_2	7	NNU_07640
miR319b-5p_2	7	NNU_08780
miR319b-5p_2	7	NNU_08968
miR319b-5p_2	7	NNU_09431
miR319b-5p_2	7	NNU_09891
miR319b-5p_2	7	NNU_10451
miR319b-5p_2	7	NNU_12477
miR319b-5p_2	7	NNU_13762
miR319b-5p_2	7	NNU_14188
miR319b-5p_2	7	NNU_14799
miR319b-5p_2	7	NNU_17042
miR319b-5p_2	7	NNU_17143
miR319b-5p_2	7	NNU_17559
miR319b-5p_2	7	NNU_17957
miR319b-5p_2	7	NNU_18353
miR319b-5p_2	7	NNU_20172
miR319b-5p_2	7	NNU_20806
miR319b-5p_2	7	NNU_21976
miR319b-5p_2	7	NNU_22799
miR319b-5p_2	7	NNU_22834
miR319b-5p_2	7	NNU_22950
miR319b-5p_2	7	NNU_24288
miR319e_1	7	NNU_00026
miR319e_1	7	NNU_02155
miR319e_1	7	NNU_02804
miR319e_1	7	NNU_05145
miR319e_1	7	NNU_06780
miR319e_1	7	NNU_07643
miR319e_1	7	NNU_09397
miR319e_1	7	NNU_09928
miR319e_1	7	NNU_10896
miR319e_1	7	NNU_11592
miR319e_1	7	NNU_12091
miR319e_1	7	NNU_12651
miR319e_1	7	NNU_13986
miR319e_1	7	NNU_17037
miR319e_1	7	NNU_18369
miR319e_1	7	NNU_19458
miR319e_1	7	NNU_19769
miR319e_1	7	NNU_19777
miR319e_1	7	NNU_19955
miR319e_1	7	NNU_21425
miR319e_1	7	NNU_21846
miR319e_1	7	NNU_22422
miR319e_1	7	NNU_25952
miR319p	7	NNU_02036
miR319p	7	NNU_02155
miR319p	7	NNU_02804
miR319p	7	NNU_02813
miR319p	7	NNU_04226
miR319p	7	NNU_08196
miR319p	7	NNU_09901
miR319p	7	NNU_10749
miR319p	7	NNU_10776
miR319p	7	NNU_10896
miR319p	7	NNU_11592
miR319p	7	NNU_12091
miR319p	7	NNU_12651
miR319p	7	NNU_13418
miR319p	7	NNU_13986
miR319p	7	NNU_14680
miR319p	7	NNU_15497
miR319p	7	NNU_17236
miR319p	7	NNU_18369
miR319p	7	NNU_19365
miR319p	7	NNU_19406
miR319p	7	NNU_19777
miR319p	7	NNU_19955
miR319p	7	NNU_20140
miR319p	7	NNU_21425
miR319p	7	NNU_21846
miR319p	7	NNU_22422
miR319p	7	NNU_22997
miR319p	7	NNU_23059
miR319p	7	NNU_23776
miR319p	7	NNU_24118
miR319p	7	NNU_25952
miR319p	7	NNU_26449
miR395a_5	7	NNU_00293
miR395a_5	7	NNU_00881
miR395a_5	7	NNU_01590
miR395a_5	7	NNU_07511
miR395a_5	7	NNU_07646
miR395a_5	7	NNU_07888
miR395a_5	7	NNU_08535
miR395a_5	7	NNU_08754
miR395a_5	7	NNU_09251
miR395a_5	7	NNU_09478
miR395a_5	7	NNU_10326
miR395a_5	7	NNU_10708
miR395a_5	7	NNU_11709
miR395a_5	7	NNU_12762
miR395a_5	7	NNU_14460
miR395a_5	7	NNU_14641
miR395a_5	7	NNU_15604
miR395a_5	7	NNU_17593
miR395a_5	7	NNU_18627
miR395a_5	7	NNU_20213
miR395a_5	7	NNU_20484
miR395a_5	7	NNU_23413
miR395a_5	7	NNU_24659
miR395a_5	7	NNU_24820
miR395a_5	7	NNU_26055
miR399b	7	NNU_08338
miR399b	7	NNU_09976
miR399b	7	NNU_11112
miR399b	7	NNU_12284
miR399b	7	NNU_14491
miR399b	7	NNU_14764
miR399b	7	NNU_16324
miR399b	7	NNU_17015
miR399b	7	NNU_22649
miR399b	7	NNU_25426
miR399b	7	NNU_25993
miR481d	7	NNU_00160
miR481d	7	NNU_00257
miR481d	7	NNU_00380
miR481d	7	NNU_00585
miR481d	7	NNU_00946
miR481d	7	NNU_00974
miR481d	7	NNU_01355
miR481d	7	NNU_01642
miR481d	7	NNU_01905
miR481d	7	NNU_01930
miR481d	7	NNU_02127
miR481d	7	NNU_02318
miR481d	7	NNU_02455
miR481d	7	NNU_02467
miR481d	7	NNU_02562
miR481d	7	NNU_02611
miR481d	7	NNU_02638
miR481d	7	NNU_03012
miR481d	7	NNU_03118
miR481d	7	NNU_03266
miR481d	7	NNU_03670
miR481d	7	NNU_04062
miR481d	7	NNU_04122
miR481d	7	NNU_04173
miR481d	7	NNU_04378
miR481d	7	NNU_04639
miR481d	7	NNU_05522
miR481d	7	NNU_05729
miR481d	7	NNU_05745
miR481d	7	NNU_05845
miR481d	7	NNU_06011
miR481d	7	NNU_06053
miR481d	7	NNU_06184
miR481d	7	NNU_06483
miR481d	7	NNU_06743
miR481d	7	NNU_06826
miR481d	7	NNU_07124
miR481d	7	NNU_07320
miR481d	7	NNU_08175
miR481d	7	NNU_08527
miR481d	7	NNU_08823
miR481d	7	NNU_08952
miR481d	7	NNU_08957
miR481d	7	NNU_09013
miR481d	7	NNU_09092
miR481d	7	NNU_09125
miR481d	7	NNU_09226
miR481d	7	NNU_09856
miR481d	7	NNU_10079
miR481d	7	NNU_10149
miR481d	7	NNU_10480
miR481d	7	NNU_10645
miR481d	7	NNU_10716
miR481d	7	NNU_10751
miR481d	7	NNU_10810
miR481d	7	NNU_11029
miR481d	7	NNU_11643
miR481d	7	NNU_11908
miR481d	7	NNU_11986
miR481d	7	NNU_12017
miR481d	7	NNU_12535
miR481d	7	NNU_12662
miR481d	7	NNU_12828
miR481d	7	NNU_12844
miR481d	7	NNU_12852
miR481d	7	NNU_12947
miR481d	7	NNU_13001
miR481d	7	NNU_13258
miR481d	7	NNU_13709
miR481d	7	NNU_13772
miR481d	7	NNU_13888
miR481d	7	NNU_14011
miR481d	7	NNU_14399
miR481d	7	NNU_14421
miR481d	7	NNU_14500
miR481d	7	NNU_14837
miR481d	7	NNU_14955
miR481d	7	NNU_15000
miR481d	7	NNU_15253
miR481d	7	NNU_15555
miR481d	7	NNU_16033
miR481d	7	NNU_16225
miR481d	7	NNU_16308
miR481d	7	NNU_16708
miR481d	7	NNU_16770
miR481d	7	NNU_17064
miR481d	7	NNU_17250
miR481d	7	NNU_17805
miR481d	7	NNU_18256
miR481d	7	NNU_18405
miR481d	7	NNU_18421
miR481d	7	NNU_18505
miR481d	7	NNU_18587
miR481d	7	NNU_19033
miR481d	7	NNU_19153
miR481d	7	NNU_19229
miR481d	7	NNU_19378
miR481d	7	NNU_19606
miR481d	7	NNU_19724
miR481d	7	NNU_19739
miR481d	7	NNU_19769
miR481d	7	NNU_20153
miR481d	7	NNU_20185
miR481d	7	NNU_20278
miR481d	7	NNU_20478
miR481d	7	NNU_20773
miR481d	7	NNU_21066
miR481d	7	NNU_21251
miR481d	7	NNU_21315
miR481d	7	NNU_21504
miR481d	7	NNU_21912
miR481d	7	NNU_22077
miR481d	7	NNU_22117
miR481d	7	NNU_22243
miR481d	7	NNU_22385
miR481d	7	NNU_22827
miR481d	7	NNU_23054
miR481d	7	NNU_23200
miR481d	7	NNU_23430
miR481d	7	NNU_23579
miR481d	7	NNU_23660
miR481d	7	NNU_23685
miR481d	7	NNU_23702
miR481d	7	NNU_23871
miR481d	7	NNU_24911
miR481d	7	NNU_25209
miR481d	7	NNU_25422
miR481d	7	NNU_25504
miR481d	7	NNU_25556
miR481d	7	NNU_25590
miR481d	7	NNU_25702
miR481d	7	NNU_25868
miR481d	7	NNU_25993
miR481d	7	NNU_26203
miR481d	7	NNU_26213
miR481d	7	NNU_26453
miR481d	7	NNU_26566
miR481d	7	NNU_26649
miR481d	7	NNU_26674
miR156_2	8	NNU_00122
miR156_2	8	NNU_00148
miR156_2	8	NNU_00149
miR156_2	8	NNU_00244
miR156_2	8	NNU_00394
miR156_2	8	NNU_00395
miR156_2	8	NNU_00525
miR156_2	8	NNU_00653
miR156_2	8	NNU_00740
miR156_2	8	NNU_00774
miR156_2	8	NNU_00854
miR156_2	8	NNU_00952
miR156_2	8	NNU_01038
miR156_2	8	NNU_01162
miR156_2	8	NNU_01171
miR156_2	8	NNU_01304
miR156_2	8	NNU_01650
miR156_2	8	NNU_01695
miR156_2	8	NNU_01850
miR156_2	8	NNU_02011
miR156_2	8	NNU_02027
miR156_2	8	NNU_02036
miR156_2	8	NNU_02093
miR156_2	8	NNU_02332
miR156_2	8	NNU_02427
miR156_2	8	NNU_02562
miR156_2	8	NNU_02728
miR156_2	8	NNU_02801
miR156_2	8	NNU_02903
miR156_2	8	NNU_03362
miR156_2	8	NNU_03386
miR156_2	8	NNU_03525
miR156_2	8	NNU_03737
miR156_2	8	NNU_03904
miR156_2	8	NNU_04000
miR156_2	8	NNU_04218
miR156_2	8	NNU_04435
miR156_2	8	NNU_04566
miR156_2	8	NNU_04571
miR156_2	8	NNU_04661
miR156_2	8	NNU_04899
miR156_2	8	NNU_05025
miR156_2	8	NNU_05215
miR156_2	8	NNU_05516
miR156_2	8	NNU_05574
miR156_2	8	NNU_05708
miR156_2	8	NNU_05816
miR156_2	8	NNU_05981
miR156_2	8	NNU_06039
miR156_2	8	NNU_06204
miR156_2	8	NNU_06384
miR156_2	8	NNU_06468
miR156_2	8	NNU_06533
miR156_2	8	NNU_06649
miR156_2	8	NNU_06724
miR156_2	8	NNU_06812
miR156_2	8	NNU_06864
miR156_2	8	NNU_07072
miR156_2	8	NNU_07166
miR156_2	8	NNU_07225
miR156_2	8	NNU_07241
miR156_2	8	NNU_07242
miR156_2	8	NNU_07312
miR156_2	8	NNU_07466
miR156_2	8	NNU_07931
miR156_2	8	NNU_07972
miR156_2	8	NNU_08074
miR156_2	8	NNU_08080
miR156_2	8	NNU_08177
miR156_2	8	NNU_08403
miR156_2	8	NNU_08653
miR156_2	8	NNU_08743
miR156_2	8	NNU_08748
miR156_2	8	NNU_08845
miR156_2	8	NNU_09194
miR156_2	8	NNU_09340
miR156_2	8	NNU_09406
miR156_2	8	NNU_09855
miR156_2	8	NNU_09987
miR156_2	8	NNU_10067
miR156_2	8	NNU_10109
miR156_2	8	NNU_10133
miR156_2	8	NNU_10473
miR156_2	8	NNU_10484
miR156_2	8	NNU_10619
miR156_2	8	NNU_10636
miR156_2	8	NNU_10701
miR156_2	8	NNU_10702
miR156_2	8	NNU_10757
miR156_2	8	NNU_10836
miR156_2	8	NNU_10867
miR156_2	8	NNU_10920
miR156_2	8	NNU_10993
miR156_2	8	NNU_11017
miR156_2	8	NNU_11067
miR156_2	8	NNU_11154
miR156_2	8	NNU_11183
miR156_2	8	NNU_11271
miR156_2	8	NNU_11391
miR156_2	8	NNU_11408
miR156_2	8	NNU_11600
miR156_2	8	NNU_11616
miR156_2	8	NNU_11854
miR156_2	8	NNU_12295
miR156_2	8	NNU_12345
miR156_2	8	NNU_12393
miR156_2	8	NNU_12468
miR156_2	8	NNU_12497
miR156_2	8	NNU_12943
miR156_2	8	NNU_13161
miR156_2	8	NNU_13336
miR156_2	8	NNU_13398
miR156_2	8	NNU_13878
miR156_2	8	NNU_13975
miR156_2	8	NNU_14255
miR156_2	8	NNU_14261
miR156_2	8	NNU_14472
miR156_2	8	NNU_14787
miR156_2	8	NNU_15492
miR156_2	8	NNU_15758
miR156_2	8	NNU_15917
miR156_2	8	NNU_15947
miR156_2	8	NNU_16062
miR156_2	8	NNU_16102
miR156_2	8	NNU_16183
miR156_2	8	NNU_16199
miR156_2	8	NNU_16309
miR156_2	8	NNU_16334
miR156_2	8	NNU_16684
miR156_2	8	NNU_16698
miR156_2	8	NNU_16920
miR156_2	8	NNU_17156
miR156_2	8	NNU_17511
miR156_2	8	NNU_17567
miR156_2	8	NNU_17646
miR156_2	8	NNU_17651
miR156_2	8	NNU_17832
miR156_2	8	NNU_17897
miR156_2	8	NNU_17975
miR156_2	8	NNU_18297
miR156_2	8	NNU_18319
miR156_2	8	NNU_18424
miR156_2	8	NNU_19093
miR156_2	8	NNU_19139
miR156_2	8	NNU_19141
miR156_2	8	NNU_19151
miR156_2	8	NNU_19179
miR156_2	8	NNU_19245
miR156_2	8	NNU_19298
miR156_2	8	NNU_19363
miR156_2	8	NNU_19611
miR156_2	8	NNU_19729
miR156_2	8	NNU_19786
miR156_2	8	NNU_19899
miR156_2	8	NNU_19955
miR156_2	8	NNU_20020
miR156_2	8	NNU_20199
miR156_2	8	NNU_20208
miR156_2	8	NNU_20213
miR156_2	8	NNU_20234
miR156_2	8	NNU_20323
miR156_2	8	NNU_20388
miR156_2	8	NNU_20685
miR156_2	8	NNU_20793
miR156_2	8	NNU_20850
miR156_2	8	NNU_20915
miR156_2	8	NNU_20999
miR156_2	8	NNU_21190
miR156_2	8	NNU_21237
miR156_2	8	NNU_21389
miR156_2	8	NNU_21419
miR156_2	8	NNU_21757
miR156_2	8	NNU_21793
miR156_2	8	NNU_21813
miR156_2	8	NNU_21938
miR156_2	8	NNU_21994
miR156_2	8	NNU_22018
miR156_2	8	NNU_22087
miR156_2	8	NNU_22205
miR156_2	8	NNU_22235
miR156_2	8	NNU_22275
miR156_2	8	NNU_22355
miR156_2	8	NNU_22411
miR156_2	8	NNU_22579
miR156_2	8	NNU_22581
miR156_2	8	NNU_22585
miR156_2	8	NNU_22622
miR156_2	8	NNU_22729
miR156_2	8	NNU_22874
miR156_2	8	NNU_22916
miR156_2	8	NNU_22921
miR156_2	8	NNU_23103
miR156_2	8	NNU_23230
miR156_2	8	NNU_23453
miR156_2	8	NNU_23701
miR156_2	8	NNU_23870
miR156_2	8	NNU_23901
miR156_2	8	NNU_23945
miR156_2	8	NNU_24032
miR156_2	8	NNU_24142
miR156_2	8	NNU_24179
miR156_2	8	NNU_24278
miR156_2	8	NNU_24312
miR156_2	8	NNU_24528
miR156_2	8	NNU_24814
miR156_2	8	NNU_24821
miR156_2	8	NNU_24899
miR156_2	8	NNU_24905
miR156_2	8	NNU_24915
miR156_2	8	NNU_24920
miR156_2	8	NNU_24942
miR156_2	8	NNU_25107
miR156_2	8	NNU_25151
miR156_2	8	NNU_25242
miR156_2	8	NNU_25331
miR156_2	8	NNU_25374
miR156_2	8	NNU_25954
miR156_2	8	NNU_25966
miR156_2	8	NNU_26070
miR156_2	8	NNU_26123
miR156_2	8	NNU_26210
miR156_2	8	NNU_26281
miR156_2	8	NNU_26585
miR156a-5p	8	NNU_00077
miR156a-5p	8	NNU_01427
miR156a-5p	8	NNU_02036
miR156a-5p	8	NNU_02160
miR156a-5p	8	NNU_02903
miR156a-5p	8	NNU_03659
miR156a-5p	8	NNU_04435
miR156a-5p	8	NNU_04661
miR156a-5p	8	NNU_05025
miR156a-5p	8	NNU_05247
miR156a-5p	8	NNU_06116
miR156a-5p	8	NNU_06174
miR156a-5p	8	NNU_06878
miR156a-5p	8	NNU_07466
miR156a-5p	8	NNU_07905
miR156a-5p	8	NNU_07912
miR156a-5p	8	NNU_07935
miR156a-5p	8	NNU_08404
miR156a-5p	8	NNU_08653
miR156a-5p	8	NNU_08703
miR156a-5p	8	NNU_08834
miR156a-5p	8	NNU_08923
miR156a-5p	8	NNU_09669
miR156a-5p	8	NNU_09789
miR156a-5p	8	NNU_10202
miR156a-5p	8	NNU_10473
miR156a-5p	8	NNU_10529
miR156a-5p	8	NNU_10896
miR156a-5p	8	NNU_11154
miR156a-5p	8	NNU_11391
miR156a-5p	8	NNU_11600
miR156a-5p	8	NNU_11616
miR156a-5p	8	NNU_13620
miR156a-5p	8	NNU_14472
miR156a-5p	8	NNU_15312
miR156a-5p	8	NNU_15393
miR156a-5p	8	NNU_15410
miR156a-5p	8	NNU_15580
miR156a-5p	8	NNU_15628
miR156a-5p	8	NNU_15751
miR156a-5p	8	NNU_15828
miR156a-5p	8	NNU_15914
miR156a-5p	8	NNU_15951
miR156a-5p	8	NNU_16695
miR156a-5p	8	NNU_18319
miR156a-5p	8	NNU_18606
miR156a-5p	8	NNU_18854
miR156a-5p	8	NNU_18877
miR156a-5p	8	NNU_19611
miR156a-5p	8	NNU_20208
miR156a-5p	8	NNU_20323
miR156a-5p	8	NNU_20832
miR156a-5p	8	NNU_21389
miR156a-5p	8	NNU_21451
miR156a-5p	8	NNU_22205
miR156a-5p	8	NNU_22210
miR156a-5p	8	NNU_22905
miR156a-5p	8	NNU_23293
miR156a-5p	8	NNU_23976
miR156a-5p	8	NNU_24056
miR156a-5p	8	NNU_24058
miR156a-5p	8	NNU_24101
miR156a-5p	8	NNU_24230
miR156a-5p	8	NNU_24389
miR156a-5p	8	NNU_24821
miR156a-5p	8	NNU_25386
miR156a-5p	8	NNU_25954
miR156a-5p	8	NNU_26255
miR160	8	NNU_06103
miR160	8	NNU_12484
miR160	8	NNU_14339
miR160	8	NNU_15385
novel_mir79	8	NNU_01188
novel_mir79	8	NNU_01716
novel_mir79	8	NNU_04148
novel_mir79	8	NNU_04323
novel_mir79	8	NNU_05079
novel_mir79	8	NNU_05530
novel_mir79	8	NNU_07737
novel_mir79	8	NNU_09416
novel_mir79	8	NNU_10106
novel_mir79	8	NNU_13446
novel_mir79	8	NNU_20045
novel_mir79	8	NNU_20146
novel_mir79	8	NNU_22346
novel_mir79	8	NNU_23174
novel_mir79	8	NNU_24029
novel_mir79	8	NNU_24311
novel_mir79	8	NNU_25334
miR164b	8	NNU_00685
miR164b	8	NNU_02400
miR164b	8	NNU_04634
miR164b	8	NNU_04806
miR164b	8	NNU_05080
miR164b	8	NNU_05523
miR164b	8	NNU_06094
miR164b	8	NNU_07308
miR164b	8	NNU_08746
miR164b	8	NNU_09157
miR164b	8	NNU_11179
miR164b	8	NNU_11184
miR164b	8	NNU_11542
miR164b	8	NNU_12969
miR164b	8	NNU_13294
miR164b	8	NNU_18782
miR164b	8	NNU_18988
miR164b	8	NNU_21077
miR164b	8	NNU_23000
miR164b	8	NNU_23070
miR164b	8	NNU_23384
miR164b	8	NNU_24794
miR164b	8	NNU_24957
miR164b	8	NNU_25672
miR164b	8	NNU_25930
miR164b	8	NNU_26440
miR319a-3p	8	NNU_00026
miR319a-3p	8	NNU_00063
miR319a-3p	8	NNU_02804
miR319a-3p	8	NNU_03362
miR319a-3p	8	NNU_05145
miR319a-3p	8	NNU_08097
miR319a-3p	8	NNU_10896
miR319a-3p	8	NNU_12318
miR319a-3p	8	NNU_12851
miR319a-3p	8	NNU_15849
miR319a-3p	8	NNU_17037
miR319a-3p	8	NNU_18369
miR319a-3p	8	NNU_19777
miR319a-3p	8	NNU_19955
miR319a-3p	8	NNU_20140
miR319a-3p	8	NNU_20984
miR319a-3p	8	NNU_21425
miR319a-3p	8	NNU_21846
miR319a-3p	8	NNU_22422
miR319a-3p	8	NNU_25952
novel_mir17	8	NNU_04417
novel_mir17	8	NNU_09268
novel_mir17	8	NNU_20131
novel_mir30	8	NNU_16530
novel_mir30	8	NNU_24764
novel_mir37	8	NNU_04664
novel_mir66	8	NNU_08464
novel_mir66	8	NNU_12236
novel_mir66	8	NNU_13114
miR167b-3p_4	8	NNU_05147
miR167b-3p_4	8	NNU_08532
miR167b-3p_4	8	NNU_08609
miR167b-3p_4	8	NNU_09118
miR167b-3p_4	8	NNU_09123
miR167b-3p_4	8	NNU_11410
miR167b-3p_4	8	NNU_18727
miR167b-3p_4	8	NNU_25265

## Sheet: TableS8
Supplementary file 4: Table S8: GO enrichment analysis results of target genes for miRNAs in cluster 7
Ontoloty	GO term	Corrected P-value	Gene members
biological_process	DNA integration	0.00077	NNU_12651, NNU_25556, NNU_18818, NNU_22950, NNU_24820, NNU_22799, NNU_16308, NNU_07888, NNU_04378, NNU_09226, NNU_19724, NNU_01590, NNU_17236
biological_process	nucleic acid metabolic process	0.00093	NNU_09013, NNU_22102, NNU_04634, NNU_01815, NNU_17787, NNU_12762, NNU_12844, NNU_12564, NNU_25422, NNU_13132, NNU_17236, NNU_23988, NNU_12828, NNU_14510, NNU_07308, NNU_18818, NNU_12651, NNU_11522, NNU_12969, NNU_16308, NNU_22799, NNU_07888, NNU_11179, NNU_18273, NNU_22117, NNU_04378, NNU_21425, NNU_23000, NNU_00685, NNU_05428, NNU_05145, NNU_05522, NNU_14961, NNU_09891, NNU_08097, NNU_01590, NNU…
biological_process	heterocycle metabolic process	0.00136	NNU_04378, NNU_22117, NNU_21425, NNU_23000, NNU_00685, NNU_00974, NNU_05428, NNU_05145, NNU_14961, NNU_05522, NNU_09891, NNU_01590, NNU_08097, NNU_09226, NNU_19613, NNU_18782, NNU_19724, NNU_08175, NNU_16091, NNU_19666, NNU_22950, NNU_25556, NNU_13258, NNU_24820, NNU_00026, NNU_25930, NNU_09013, NNU_22102, NNU_04634, NNU_26649, NNU_01815, NNU_17787, NNU_12762, NNU_12844, NNU_12564, NNU_25422, NNU…
biological_process	organic cyclic compound metabolic process	0.00203	NNU_13258, NNU_00026, NNU_24820, NNU_25930, NNU_22950, NNU_25556, NNU_16091, NNU_08175, NNU_17143, NNU_19666, NNU_08097, NNU_01590, NNU_19613, NNU_18782, NNU_09226, NNU_19724, NNU_05145, NNU_14961, NNU_05522, NNU_09891, NNU_00974, NNU_00685, NNU_05428, NNU_23000, NNU_04378, NNU_22117, NNU_21425, NNU_22799, NNU_07888, NNU_16308, NNU_18273, NNU_11179, NNU_23988, NNU_12828, NNU_14510, NNU_11643, NNU…
biological_process	cellular nitrogen compound metabolic process	0.00226	NNU_12844, NNU_12564, NNU_08535, NNU_25422, NNU_09013, NNU_22102, NNU_26649, NNU_04634, NNU_01815, NNU_17787, NNU_12762, NNU_12828, NNU_23988, NNU_14510, NNU_07308, NNU_18818, NNU_11522, NNU_12651, NNU_12969, NNU_22799, NNU_07888, NNU_16308, NNU_11179, NNU_18273, NNU_16033, NNU_13132, NNU_17236, NNU_26566, NNU_00685, NNU_05428, NNU_00974, NNU_05145, NNU_14961, NNU_05522, NNU_09891, NNU_04378, NNU…
biological_process	nucleobase-containing compound metabolic process	0.00252	NNU_08535, NNU_25422, NNU_12844, NNU_12564, NNU_01815, NNU_17787, NNU_12762, NNU_22102, NNU_09013, NNU_04634, NNU_16308, NNU_22799, NNU_07888, NNU_11179, NNU_18273, NNU_23988, NNU_12828, NNU_14510, NNU_07308, NNU_18818, NNU_11522, NNU_12969, NNU_12651, NNU_17236, NNU_16033, NNU_13132, NNU_05145, NNU_14961, NNU_05522, NNU_09891, NNU_00685, NNU_05428, NNU_23000, NNU_04378, NNU_22117, NNU_21425, NNU…
biological_process	internal protein amino acid acetylation	0.00288	NNU_25556, NNU_12651, NNU_18818, NNU_24820, NNU_07888, NNU_16308, NNU_04378, NNU_19724, NNU_09226, NNU_22834, NNU_01590
biological_process	protein acetylation	0.00323	NNU_04378, NNU_01590, NNU_19724, NNU_09226, NNU_22834, NNU_18818, NNU_25556, NNU_12651, NNU_24820, NNU_16308, NNU_07888
biological_process	protein acylation	0.00362	NNU_01590, NNU_19724, NNU_09226, NNU_22834, NNU_04378, NNU_18818, NNU_12651, NNU_25556, NNU_16308, NNU_07888, NNU_24820
biological_process	histone acetylation	0.01181	NNU_04378, NNU_09226, NNU_19724, NNU_01590, NNU_12651, NNU_25556, NNU_18818, NNU_24820, NNU_16308, NNU_07888
biological_process	internal peptidyl-lysine acetylation	0.01181	NNU_04378, NNU_09226, NNU_19724, NNU_01590, NNU_25556, NNU_12651, NNU_18818, NNU_24820, NNU_16308, NNU_07888
biological_process	peptidyl-lysine acetylation	0.01181	NNU_01590, NNU_19724, NNU_09226, NNU_04378, NNU_16308, NNU_07888, NNU_24820, NNU_18818, NNU_12651, NNU_25556
biological_process	peptidyl-amino acid modification	0.01255	NNU_16308, NNU_07888, NNU_24820, NNU_18818, NNU_12651, NNU_25556, NNU_01590, NNU_09226, NNU_22834, NNU_19724, NNU_04378
biological_process	cellular aromatic compound metabolic process	0.01319	NNU_13132, NNU_16033, NNU_17236, NNU_18818, NNU_11522, NNU_12969, NNU_12651, NNU_12828, NNU_23988, NNU_14510, NNU_07308, NNU_07888, NNU_22799, NNU_16308, NNU_11179, NNU_18273, NNU_26649, NNU_04634, NNU_22102, NNU_09013, NNU_12762, NNU_01815, NNU_17787, NNU_12844, NNU_12564, NNU_25422, NNU_08535, NNU_01590, NNU_08097, NNU_19613, NNU_09226, NNU_18782, NNU_19724, NNU_19666, NNU_08175, NNU_16091, NNU…
biological_process	peptidyl-lysine modification	0.01706	NNU_01590, NNU_19724, NNU_09226, NNU_04378, NNU_18818, NNU_12651, NNU_25556, NNU_07888, NNU_16308, NNU_24820
cellular_component	CCAAT-binding factor complex	9.64e-05	NNU_25577, NNU_11871, NNU_05128, NNU_09768
cellular_component	nucleoplasm part	0.00047	NNU_04378, NNU_01590, NNU_19724, NNU_09226, NNU_25577, NNU_18818, NNU_05128, NNU_12651, NNU_25556, NNU_09768, NNU_24820, NNU_11871, NNU_16308, NNU_07888
cellular_component	nucleoplasm	0.00063	NNU_01590, NNU_19724, NNU_09226, NNU_04378, NNU_25577, NNU_09768, NNU_18818, NNU_05128, NNU_25556, NNU_12651, NNU_07888, NNU_11871, NNU_16308, NNU_24820
cellular_component	histone acetyltransferase complex	0.00302	NNU_07888, NNU_16308, NNU_24820, NNU_18818, NNU_12651, NNU_25556, NNU_01590, NNU_09226, NNU_19724, NNU_04378
cellular_component	nuclear lumen	0.02852	NNU_25577, NNU_09226, NNU_19724, NNU_01590, NNU_04378, NNU_16308, NNU_11871, NNU_07888, NNU_24820, NNU_09768, NNU_12651, NNU_05128, NNU_25556, NNU_18818
molecular_function	nucleic acid binding	3.26e-06	NNU_13418, NNU_23059, NNU_25422, NNU_02036, NNU_23970, NNU_09013, NNU_12762, NNU_21846, NNU_24911, NNU_14460, NNU_11522, NNU_12017, NNU_16308, NNU_22799, NNU_07888, NNU_11179, NNU_13132, NNU_15188, NNU_08957, NNU_17957, NNU_08718, NNU_20172, NNU_00685, NNU_05145, NNU_14961, NNU_22117, NNU_21425, NNU_10896, NNU_03362, NNU_03012, NNU_12733, NNU_20938, NNU_09622, NNU_22950, NNU_00026, NNU_04856, NNU…
molecular_function	DNA binding	0.00026	NNU_21425, NNU_10896, NNU_02391, NNU_22117, NNU_03362, NNU_23000, NNU_05428, NNU_09768, NNU_09891, NNU_05522, NNU_14961, NNU_05145, NNU_18782, NNU_19613, NNU_08097, NNU_25577, NNU_19666, NNU_16091, NNU_08175, NNU_20938, NNU_25930, NNU_00026, NNU_15849, NNU_04634, NNU_22102, NNU_09013, NNU_21846, NNU_12762, NNU_01815, NNU_05128, NNU_13418, NNU_20478, NNU_12564, NNU_12844, NNU_25422, NNU_02036, NNU…
molecular_function	heterocyclic compound binding	0.08899	NNU_23970, NNU_12535, NNU_07511, NNU_09013, NNU_21846, NNU_12762, NNU_24911, NNU_13418, NNU_23059, NNU_25422, NNU_08535, NNU_02036, NNU_23054, NNU_13132, NNU_08957, NNU_18587, NNU_17064, NNU_15188, NNU_17957, NNU_08718, NNU_11522, NNU_14460, NNU_14955, NNU_12017, NNU_11179, NNU_07888, NNU_22799, NNU_16308, NNU_21425, NNU_10896, NNU_22117, NNU_03362, NNU_01642, NNU_03012, NNU_00685, NNU_20172, NNU…
molecular_function	organic cyclic compound binding	0.08957	NNU_11522, NNU_14460, NNU_11179, NNU_16308, NNU_22799, NNU_07888, NNU_14955, NNU_12017, NNU_18587, NNU_08957, NNU_15188, NNU_17064, NNU_13132, NNU_08718, NNU_17957, NNU_23059, NNU_13418, NNU_08535, NNU_25422, NNU_02036, NNU_23054, NNU_09013, NNU_12535, NNU_23970, NNU_07511, NNU_24911, NNU_21846, NNU_12762, NNU_22950, NNU_09622, NNU_15497, NNU_20938, NNU_10708, NNU_12733, NNU_00026, NNU_07428, NNU…
molecular_function	sulfate adenylyltransferase (ATP) activity	0.13381	NNU_23413, NNU_14641

## Sheet: TableS9
Supplementary file 4: Table S9: KEGG analysis results of target genes for miRNAs in cluster 7
Pathway_level1	Pathway_level2	Number_of_Genes	Genes
Cellular Processes	Transport and catabolism	22	NNU_01930;NNU_02562;NNU_04639;NNU_06053;NNU_08196;NNU_09125;NNU_09251;NNU_10776;NNU_10810;NNU_11913;NNU_13986;NNU_15968;NNU_16112;NNU_16770;NNU_17042;NNU_19365;NNU_22997;NNU_23685;NNU_25504;NNU_26203;NNU_26213;NNU_26566
Environmental Information Processing	Membrane transport	1	NNU_10149
Environmental Information Processing	Signal transduction	15	NNU_02036;NNU_02813;NNU_03118;NNU_05428;NNU_08097;NNU_09622;NNU_10749;NNU_11592;NNU_12564;NNU_13132;NNU_14510;NNU_16091;NNU_16225;NNU_18273;NNU_26674
Genetic Information Processing	Folding, sorting and degradation	23	NNU_00685;NNU_02155;NNU_02455;NNU_03138;NNU_04428;NNU_04856;NNU_07511;NNU_09013;NNU_09622;NNU_11112;NNU_11952;NNU_11954;NNU_11963;NNU_15604;NNU_18405;NNU_18627;NNU_19458;NNU_22117;NNU_22799;NNU_22827;NNU_25038;NNU_25993;NNU_26453
Genetic Information Processing	Replication and repair	3	NNU_03138;NNU_05792;NNU_09622
Genetic Information Processing	Transcription	18	NNU_00585;NNU_01930;NNU_02155;NNU_02455;NNU_02562;NNU_03082;NNU_08097;NNU_09622;NNU_11913;NNU_11952;NNU_11954;NNU_15604;NNU_15968;NNU_16112;NNU_17042;NNU_20172;NNU_20850;NNU_23685
Genetic Information Processing	Translation	18	NNU_02108;NNU_02155;NNU_02455;NNU_03082;NNU_05745;NNU_06011;NNU_08097;NNU_11952;NNU_11954;NNU_12017;NNU_12828;NNU_13729;NNU_15253;NNU_15604;NNU_16809;NNU_20484;NNU_24911;NNU_25327
Metabolism	Amino acid metabolism	14	NNU_05792;NNU_06483;NNU_12091;NNU_12318;NNU_13001;NNU_13772;NNU_16112;NNU_16222;NNU_16770;NNU_19406;NNU_23465;NNU_24241;NNU_25422;NNU_26649
Metabolism	Biosynthesis of other secondary metabolites	13	NNU_03266;NNU_05729;NNU_10716;NNU_12839;NNU_13001;NNU_14188;NNU_14641;NNU_19406;NNU_19606;NNU_22799;NNU_23413;NNU_23465;NNU_24241
Metabolism	Carbohydrate metabolism	59	NNU_00203;NNU_01590;NNU_01930;NNU_01994;NNU_02318;NNU_02562;NNU_03266;NNU_04062;NNU_04226;NNU_04639;NNU_05255;NNU_05729;NNU_06053;NNU_06539;NNU_07888;NNU_08338;NNU_08472;NNU_09092;NNU_09226;NNU_09251;NNU_09901;NNU_09994;NNU_10645;NNU_10776;NNU_10810;NNU_11522;NNU_11643;NNU_11709;NNU_11913;NNU_12662;NNU_12839;NNU_12851;NNU_14011;NNU_15968;NNU_16033;NNU_16308;NNU_16770;NNU_17042;NNU_18228;NNU_18353…
Metabolism	Energy metabolism	4	NNU_06780;NNU_14641;NNU_23413;NNU_24288
Metabolism	Global and overview maps	91	NNU_00203;NNU_00881;NNU_00974;NNU_01355;NNU_01590;NNU_01930;NNU_01994;NNU_02127;NNU_02318;NNU_02562;NNU_03266;NNU_04062;NNU_04226;NNU_04639;NNU_05255;NNU_05729;NNU_06053;NNU_07888;NNU_08338;NNU_08472;NNU_08535;NNU_08968;NNU_09092;NNU_09226;NNU_09251;NNU_09901;NNU_09994;NNU_10645;NNU_10716;NNU_10776;NNU_10810;NNU_11522;NNU_11643;NNU_11709;NNU_11913;NNU_12091;NNU_12651;NNU_12839;NNU_12851;NNU_13001…
Metabolism	Glycan biosynthesis and metabolism	7	NNU_00881;NNU_08718;NNU_12651;NNU_19458;NNU_19739;NNU_23871;NNU_24794
Metabolism	Lipid metabolism	15	NNU_02127;NNU_06053;NNU_08214;NNU_11913;NNU_12651;NNU_13001;NNU_13986;NNU_16770;NNU_17236;NNU_19739;NNU_21066;NNU_21976;NNU_22102;NNU_25504;NNU_26566
Metabolism	Metabolism of cofactors and vitamins	8	NNU_00974;NNU_03012;NNU_09994;NNU_12839;NNU_17236;NNU_19406;NNU_22102;NNU_24241
Metabolism	Metabolism of other amino acids	5	NNU_05729;NNU_14641;NNU_16033;NNU_23413;NNU_23465
Metabolism	Metabolism of terpenoids and polyketides	4	NNU_01355;NNU_08968;NNU_14955;NNU_25868
Metabolism	Nucleotide metabolism	13	NNU_01930;NNU_02562;NNU_08535;NNU_09994;NNU_11913;NNU_14641;NNU_15968;NNU_16112;NNU_16222;NNU_17042;NNU_20850;NNU_23413;NNU_23685
Organismal Systems	Environmental adaptation	16	NNU_01355;NNU_02467;NNU_02772;NNU_03118;NNU_07511;NNU_08097;NNU_08718;NNU_08968;NNU_09622;NNU_09891;NNU_10749;NNU_11592;NNU_13729;NNU_16225;NNU_25868;NNU_26674

## Sheet: TableS10
Supplementary file 4: Table S10: GO enrichment analysis results of target genes for miRNAs in cluster 8
Ontoloty	GO term	Corrected P-value	Gene members
biological_process	chromatin modification	0.01365	NNU_19899, NNU_04148, NNU_10920, NNU_19611, NNU_05816, NNU_05981, NNU_06094, NNU_07225, NNU_25242, NNU_24101
biological_process	leaf formation	0.02939	NNU_12969, NNU_18782
biological_process	covalent chromatin modification	0.0391	NNU_06094, NNU_07225, NNU_25242, NNU_24101, NNU_10920, NNU_19899, NNU_05816, NNU_05981, NNU_19611
biological_process	chromatin organization	0.06735	NNU_05981, NNU_05816, NNU_19611, NNU_04148, NNU_10920, NNU_19899, NNU_24101, NNU_25242, NNU_07225, NNU_06094
biological_process	histone acetylation	0.09003	NNU_19611, NNU_05816, NNU_19899, NNU_10920, NNU_24101, NNU_07225, NNU_06094, NNU_25242
biological_process	internal peptidyl-lysine acetylation	0.09003	NNU_19611, NNU_05816, NNU_19899, NNU_10920, NNU_24101, NNU_25242, NNU_07225, NNU_06094
cellular_component	nucleus	0.01238	NNU_11600, NNU_07466, NNU_10920, NNU_01695, NNU_24821, NNU_14472, NNU_05523, NNU_13878, NNU_15751, NNU_05816, NNU_12969, NNU_05145, NNU_00026, NNU_18319, NNU_19139, NNU_24101, NNU_04435, NNU_01650, NNU_05981, NNU_25954, NNU_19899, NNU_04634, NNU_22275, NNU_20045, NNU_04148, NNU_02036, NNU_18782, NNU_06094, NNU_19611, NNU_00653, NNU_22205, NNU_11616, NNU_11154, NNU_07308, NNU_25930, NNU_07242, NNU…
cellular_component	histone acetyltransferase complex	0.02963	NNU_24101, NNU_06094, NNU_07225, NNU_25242, NNU_05816, NNU_19611, NNU_10920, NNU_19899
cellular_component	intracellular membrane-bounded organelle	0.24428	NNU_11600, NNU_24794, NNU_06174, NNU_10920, NNU_07466, NNU_22729, NNU_14472, NNU_01695, NNU_24821, NNU_05523, NNU_13878, NNU_10636, NNU_05530, NNU_15751, NNU_05816, NNU_12969, NNU_00026, NNU_18319, NNU_05145, NNU_04661, NNU_07912, NNU_24101, NNU_19139, NNU_04435, NNU_07072, NNU_15410, NNU_01650, NNU_05981, NNU_22275, NNU_25954, NNU_04634, NNU_19899, NNU_02036, NNU_20045, NNU_04148, NNU_22355, NNU…
cellular_component	membrane-bounded organelle	0.24753	NNU_06094, NNU_18782, NNU_22355, NNU_02036, NNU_04148, NNU_20045, NNU_22275, NNU_25954, NNU_04634, NNU_19899, NNU_05981, NNU_01650, NNU_17651, NNU_25242, NNU_07225, NNU_11179, NNU_12484, NNU_02903, NNU_23000, NNU_07242, NNU_25930, NNU_07308, NNU_11154, NNU_11616, NNU_20323, NNU_00653, NNU_22205, NNU_19611, NNU_13878, NNU_05530, NNU_10636, NNU_05523, NNU_14472, NNU_01695, NNU_24821, NNU_10920, NNU…
cellular_component	intracellular organelle	0.37025	NNU_04661, NNU_18319, NNU_00026, NNU_05145, NNU_07912, NNU_07931, NNU_15751, NNU_05816, NNU_03525, NNU_12969, NNU_22018, NNU_07072, NNU_15410, NNU_00685, NNU_19139, NNU_24101, NNU_04435, NNU_22729, NNU_07466, NNU_10920, NNU_11600, NNU_06174, NNU_24794, NNU_10636, NNU_05530, NNU_13878, NNU_01695, NNU_24821, NNU_09340, NNU_14472, NNU_07241, NNU_05523, NNU_11616, NNU_11154, NNU_19611, NNU_22205, NNU…
cellular_component	organelle	0.38611	NNU_22275, NNU_04634, NNU_25954, NNU_19899, NNU_02036, NNU_20045, NNU_04148, NNU_01650, NNU_05981, NNU_06094, NNU_22355, NNU_18782, NNU_11616, NNU_11154, NNU_00653, NNU_22205, NNU_19611, NNU_20323, NNU_12484, NNU_11179, NNU_25242, NNU_17651, NNU_07225, NNU_07242, NNU_25930, NNU_07308, NNU_23000, NNU_02903, NNU_07466, NNU_10920, NNU_22729, NNU_11600, NNU_24794, NNU_06174, NNU_13878, NNU_10636, NNU…
cellular_component	intracellular	0.39934	NNU_23701, NNU_10473, NNU_18782, NNU_02036, NNU_04634, NNU_25954, NNU_23293, NNU_22275, NNU_07225, NNU_02903, NNU_25930, NNU_07242, NNU_11154, NNU_11067, NNU_20323, NNU_19611, NNU_00653, NNU_10636, NNU_01695, NNU_24821, NNU_09340, NNU_07466, NNU_24794, NNU_06174, NNU_22018, NNU_15410, NNU_04435, NNU_19139, NNU_24915, NNU_04661, NNU_05145, NNU_05816, NNU_15751, NNU_06094, NNU_16199, NNU_15312, NNU…
molecular_function	nucleic acid binding	0.02184	NNU_04435, NNU_05145, NNU_12295, NNU_05816, NNU_15751, NNU_24056, NNU_03737, NNU_10636, NNU_01695, NNU_24821, NNU_07466, NNU_06533, NNU_07225, NNU_09855, NNU_02903, NNU_11854, NNU_07242, NNU_25930, NNU_11154, NNU_20020, NNU_00653, NNU_19611, NNU_23701, NNU_25151, NNU_18782, NNU_10473, NNU_02036, NNU_25954, NNU_04634, NNU_14255, NNU_00685, NNU_07072, NNU_22921, NNU_15849, NNU_04000, NNU_24101, NNU…
molecular_function	DNA binding	0.22095	NNU_04435, NNU_15849, NNU_10896, NNU_22921, NNU_12969, NNU_15751, NNU_00026, NNU_05145, NNU_18319, NNU_05523, NNU_14472, NNU_24821, NNU_08097, NNU_07466, NNU_21425, NNU_02903, NNU_23000, NNU_11854, NNU_07242, NNU_25930, NNU_07308, NNU_11179, NNU_00653, NNU_22205, NNU_03362, NNU_11154, NNU_21846, NNU_11616, NNU_18782, NNU_05981, NNU_02036, NNU_20045, NNU_04634, NNU_25954
molecular_function	amino acid transmembrane transporter activity	0.31746	NNU_24278, NNU_22581, NNU_00774, NNU_04664
molecular_function	organic acid transmembrane transporter activity	0.45997	NNU_00774, NNU_22581, NNU_24278, NNU_04664
molecular_function	carboxylic acid transmembrane transporter activity	0.45997	NNU_04664, NNU_22581, NNU_24278, NNU_00774
molecular_function	organic anion transmembrane transporter activity	0.64072	NNU_24278, NNU_22581, NNU_00774, NNU_04664
molecular_function	ribonuclease activity	0.8405	NNU_10473, NNU_04000, NNU_12468, NNU_00685, NNU_03737, NNU_10636, NNU_24056, NNU_06384, NNU_15917, NNU_20020, NNU_06533, NNU_22729, NNU_19363, NNU_14255, NNU_12295

## Sheet: TableS11
Supplementary file 4: Table S11: KEGG analysis results of target genes for miRNAs in cluster 8
Pathway_level1	Pathway_level2	Number_of_Genes	Genes
Cellular Processes	Transport and catabolism	13	NNU_00148;NNU_02562;NNU_05816;NNU_07905;NNU_09118;NNU_10619;NNU_16309;NNU_18297;NNU_21994;NNU_22355;NNU_22411;NNU_24915;NNU_25966
Environmental Information Processing	Membrane transport	3	NNU_00394;NNU_00395;NNU_08074
Environmental Information Processing	Signal transduction	25	NNU_01850;NNU_02036;NNU_02903;NNU_04435;NNU_05079;NNU_06204;NNU_07242;NNU_08097;NNU_08746;NNU_10702;NNU_11154;NNU_11600;NNU_13620;NNU_14255;NNU_15312;NNU_18319;NNU_18424;NNU_19298;NNU_20020;NNU_20832;NNU_22205;NNU_22346;NNU_23901;NNU_24821;NNU_25954
Genetic Information Processing	Folding, sorting and degradation	31	NNU_00685;NNU_01162;NNU_01304;NNU_01850;NNU_04218;NNU_04435;NNU_04899;NNU_05215;NNU_06384;NNU_07466;NNU_08464;NNU_09123;NNU_10702;NNU_10757;NNU_12295;NNU_12468;NNU_12484;NNU_13620;NNU_15917;NNU_17156;NNU_18424;NNU_18877;NNU_19729;NNU_20388;NNU_20685;NNU_21190;NNU_21419;NNU_22355;NNU_22921;NNU_25242;NNU_26123
Genetic Information Processing	Replication and repair	4	NNU_07935;NNU_08074;NNU_11391;NNU_18854
Genetic Information Processing	Transcription	13	NNU_01038;NNU_01850;NNU_02562;NNU_04435;NNU_08097;NNU_11067;NNU_13620;NNU_18424;NNU_20850;NNU_21994;NNU_25672;NNU_25966;NNU_26123
Genetic Information Processing	Translation	20	NNU_00122;NNU_00525;NNU_01171;NNU_01695;NNU_01850;NNU_02427;NNU_04218;NNU_05516;NNU_07241;NNU_07931;NNU_08097;NNU_09789;NNU_11067;NNU_13620;NNU_14339;NNU_15492;NNU_18424;NNU_18877;NNU_21938;NNU_22729
Metabolism	Amino acid metabolism	18	NNU_04435;NNU_06116;NNU_08703;NNU_11067;NNU_11183;NNU_11410;NNU_12318;NNU_13114;NNU_13878;NNU_15758;NNU_15947;NNU_16920;NNU_17975;NNU_18988;NNU_20999;NNU_23293;NNU_23384;NNU_25386
Metabolism	Biosynthesis of other secondary metabolites	6	NNU_00244;NNU_08074;NNU_11183;NNU_11408;NNU_16920;NNU_25386
Metabolism	Carbohydrate metabolism	39	NNU_00077;NNU_00148;NNU_00149;NNU_01038;NNU_02562;NNU_02728;NNU_03659;NNU_04435;NNU_04661;NNU_04806;NNU_05708;NNU_05816;NNU_06116;NNU_06174;NNU_08177;NNU_08403;NNU_08464;NNU_08748;NNU_09118;NNU_10109;NNU_10867;NNU_12393;NNU_12851;NNU_16530;NNU_17646;NNU_19611;NNU_19786;NNU_20140;NNU_20323;NNU_20999;NNU_21994;NNU_22235;NNU_22346;NNU_22622;NNU_22874;NNU_23230;NNU_23701;NNU_25265;NNU_25966
Metabolism	Energy metabolism	8	NNU_06116;NNU_08748;NNU_09987;NNU_10619;NNU_11184;NNU_14787;NNU_22585;NNU_23230
Metabolism	Global and overview maps	74	NNU_00077;NNU_00148;NNU_00149;NNU_00244;NNU_00854;NNU_01038;NNU_01188;NNU_02562;NNU_02728;NNU_03659;NNU_04435;NNU_04661;NNU_04806;NNU_04899;NNU_05530;NNU_05708;NNU_05816;NNU_06116;NNU_06174;NNU_06812;NNU_07905;NNU_08074;NNU_08177;NNU_08464;NNU_08703;NNU_08746;NNU_08748;NNU_09118;NNU_09987;NNU_10106;NNU_10109;NNU_10619;NNU_10867;NNU_11183;NNU_11410;NNU_12393;NNU_12497;NNU_12851;NNU_13114;NNU_15947…
Metabolism	Glycan biosynthesis and metabolism	6	NNU_08403;NNU_08609;NNU_11017;NNU_24794;NNU_25242;NNU_25334
Metabolism	Lipid metabolism	12	NNU_00148;NNU_00854;NNU_04899;NNU_07905;NNU_08403;NNU_09987;NNU_12497;NNU_18297;NNU_18877;NNU_20045;NNU_26070;NNU_26255
Metabolism	Metabolism of cofactors and vitamins	7	NNU_01188;NNU_08074;NNU_08746;NNU_10106;NNU_11183;NNU_16920;NNU_20999
Metabolism	Metabolism of other amino acids	4	NNU_06812;NNU_08703;NNU_16695;NNU_20999
Metabolism	Metabolism of terpenoids and polyketides	4	NNU_05530;NNU_20793;NNU_23070;NNU_26281
Metabolism	Nucleotide metabolism	7	NNU_01038;NNU_02562;NNU_06812;NNU_20850;NNU_21994;NNU_25966;NNU_26281
Organismal Systems	Environmental adaptation	16	NNU_01850;NNU_05079;NNU_06204;NNU_07466;NNU_08074;NNU_08097;NNU_08746;NNU_13446;NNU_13620;NNU_14255;NNU_15917;NNU_18424;NNU_19298;NNU_20020;NNU_22346;NNU_23901
