# Supplementary material for: Small RNA and Transcriptome Sequencing Reveals miRNA Regulation of Floral Thermogenesis in Nelumbo nucifera
Source: Int J Mol Sci. 2020 May 8;21(9):3324. doi: 10.3390/ijms21093324 (PMC7246644; doi:10.3390/ijms21093324)
Supplement: Supplementary file 1 [file ijms-21-03324-s001.zip › Supplementary Files/Supplementary file 7/Supplementary file 7.xlsx]

## Sheet: Table S13
Supplementary file 7: Table S13: Expression statistics for the corresponding members of all clusters
gene_id	cluster	R_stage1_fpkm	R_stage2_fpkm	R_stage3_fpkm	R_stage4_fpkm	R_stage5_fpkm
NNU_00002	1	0.41	0.24	0.24	0.32	0
NNU_00005	1	6.95	5.54	5.82	6.44	4.24
NNU_00006	1	10.18	12.16	7.96	12.69	10.95
NNU_00026	1	19.1	18.78	14.07	19.24	15.54
NNU_00054	1	14.42	14.17	9.8	13.17	10.87
NNU_00112	1	10.93	9.26	3.59	8.14	3.99
NNU_00118	1	7.52	7.86	6.74	9	5.62
NNU_00134	1	3.83	3.1	1.61	3.03	2.09
NNU_00152	1	3.25	3.42	2.18	3.07	2.62
NNU_00188	1	19.78	22.67	13.55	20.16	14.16
NNU_00189	1	22.7	22.06	15.79	22.98	21.31
NNU_00210	1	1.24	0.64	0	0.78	0.54
NNU_00216	1	1.41	1.03	0.62	1.18	0.87
NNU_00235	1	0.74	0.76	0.52	0.7	0.45
NNU_00264	1	65.02	70.13	59.59	72.66	47.95
NNU_00272	1	0.06	0.14	0.02	0.15	0.02
NNU_00307	1	11.17	10.64	11.02	12.86	9.16
NNU_00321	1	4.39	3.29	2.79	4.2	1.85
NNU_00379	1	0.92	0.67	0	0.64	0.49
NNU_00389	1	6.27	5.54	3.8	5.43	4.95
NNU_00402	1	11.35	10.79	7.78	13.21	8.65
NNU_00413	1	11.75	9.03	4.81	10.08	3.67
NNU_00436	1	0.54	0.57	0.13	0.56	0.19
NNU_00483	1	11.39	8.58	4.67	11.44	4.84
NNU_00497	1	6.58	5.63	3.03	5.64	2.35
NNU_00514	1	53.76	54.35	48.5	56.89	49.91
NNU_00521	1	1.78	1.37	1.06	1.46	0.81
NNU_00522	1	63.61	48.15	33.63	48.38	33.36
NNU_00549	1	0.24	0.13	0	0.23	0.02
NNU_00583	1	13.27	12.59	12.04	13.85	11.22
NNU_00619	1	39.98	52.97	36.12	62.91	37.68
NNU_00633	1	33.24	32.14	29.14	32.36	27.89
NNU_00638	1	32.71	32.05	27.99	33.29	31.61
NNU_00644	1	9.84	9.07	9.33	10.37	7.48
NNU_00675	1	2.01	2.03	1.66	1.92	1.58
NNU_00677	1	2.32	1.44	1.04	2.07	0.46
NNU_00682	1	48.07	40.58	27.24	41.37	24.6
NNU_00711	1	0.18	0.61	0.23	0.61	0.03
NNU_00714	1	7.02	7.65	5.55	8.23	5.78
NNU_00741	1	20.29	19.15	13.01	18.11	15.44
NNU_00746	1	13.64	13.28	9.04	15	11.54
NNU_00772	1	0.69	0.48	0.37	0.63	0.5
NNU_00815	1	97.07	110.38	99.09	120.21	69.73
NNU_00849	1	22.16	18.86	9.92	23.67	15.35
NNU_00853	1	27.51	25.15	23.83	25.91	20.4
NNU_00902	1	0.46	0.48	0.05	0.43	0.1
NNU_00964	1	0.49	0.63	0.03	0.78	0.33
NNU_00971	1	39.11	37.3	35.32	46.11	29.4
NNU_00975	1	0.76	1.02	0.51	1.13	0.89
NNU_00978	1	0.7	0.57	0.44	0.72	0.58
NNU_00979	1	7.25	5.9	4.3	5.91	4.34
NNU_01005	1	14.66	14.3	13.6	14.66	11.13
NNU_01042	1	6.65	7.39	6.16	7.45	6.14
NNU_01049	1	3.1	3.51	1.36	2.98	1.32
NNU_01051	1	7.71	7.02	5.09	8.65	6.62
NNU_01065	1	17.88	22.95	12.98	25.73	17.74
NNU_01067	1	9.45	8.99	7.87	8.95	7.16
NNU_01084	1	4.31	3.84	3.33	4.01	3.48
NNU_01091	1	0.29	0.09	0	0.37	0
NNU_01098	1	2.84	3.28	2.1	3.17	2.17
NNU_01101	1	0.1	0.13	0.04	0.19	0.06
NNU_01115	1	0.56	0.67	0.23	0.71	0.47
NNU_01141	1	0.25	0.04	0.13	0.27	0.05
NNU_01155	1	3.55	3.49	2.56	3.5	2.54
NNU_01160	1	14.85	11.06	4.98	11.81	9.1
NNU_01173	1	6.13	5.02	4.25	5.71	3.69
NNU_01198	1	0.14	0.02	0	0.12	0
NNU_01217	1	0.29	0.06	0	0.29	0.14
NNU_01226	1	5.13	4.56	2.67	4.63	3.46
NNU_01230	1	30	33.62	22.95	30.27	20.38
NNU_01290	1	905.29	684.45	388.1	948.22	346.66
NNU_01291	1	60.01	56.47	39.4	51.84	26.18
NNU_01297	1	0.17	0.04	0.08	0.27	0
NNU_01309	1	0.15	0.34	0.06	0.64	0
NNU_01347	1	6.82	7.89	5.4	7.96	5.05
NNU_01350	1	8.27	7.1	4.75	7.15	5.4
NNU_01362	1	3.55	3.26	2.55	4.7	3.07
NNU_01401	1	11.39	10.84	8.26	11.39	8.8
NNU_01416	1	0.16	0.05	0	0.19	0
NNU_01417	1	9.06	10.55	6.49	9.07	6.26
NNU_01421	1	0.16	0.7	0.21	0.73	0
NNU_01427	1	16.46	14.35	13.84	17.06	11.35
NNU_01432	1	0.59	0.16	0	0.42	0.24
NNU_01477	1	13.55	13.56	10.59	13.81	9.74
NNU_01479	1	10.52	8.92	7.52	10.82	8.51
NNU_01509	1	3.46	3.63	3.43	4.96	2.3
NNU_01510	1	20.35	27.07	13.96	24.09	15.23
NNU_01516	1	7.07	6.87	5.54	6.81	5.1
NNU_01520	1	0.11	0	0.02	0.18	0
NNU_01525	1	35.42	28.73	24.98	39.56	32.69
NNU_01569	1	46.24	36.19	24.64	51.55	30.49
NNU_01577	1	10.03	7.35	3.82	8.54	3.78
NNU_01593	1	26.61	24.79	23.74	29.9	24.36
NNU_01599	1	0.13	0.27	0.02	0.26	0
NNU_01609	1	16.27	14.41	12.63	17.65	12.43
NNU_01612	1	47.24	47.38	35.27	52.78	46.86
NNU_01665	1	8.91	8.53	8	9.88	5.91
NNU_01676	1	41.75	43.16	30.83	40.98	25.78
NNU_01722	1	15.94	13.87	12.5	15.78	11.83
NNU_01750	1	1.33	1.12	0.95	1.2	1.01
NNU_01814	1	1.41	1.09	0.92	1.35	0.61
NNU_01837	1	0.02	0.14	0	0.14	0
NNU_01863	1	21.06	15.88	6.76	17.92	15.16
NNU_01873	1	1.04	0.65	0.85	1.16	0.53
NNU_01882	1	10.13	10.23	8.78	11.2	8.11
NNU_01885	1	4.22	3.39	2.44	5.52	3.69
NNU_01905	1	0.4	0.16	0.08	0.55	0.3
NNU_01906	1	8.3	9.01	5.32	8.04	7.29
NNU_01908	1	3.78	3.16	2.47	3.22	2.85
NNU_01928	1	2.43	2.48	1.29	2.52	1.22
NNU_01936	1	0.57	0.23	0.07	0.54	0.18
NNU_01938	1	20.78	18.6	16.63	23.15	15.28
NNU_01964	1	19.12	23.46	15.85	22.41	17.64
NNU_01977	1	5.94	6.21	3.82	5.73	5.03
NNU_01984	1	20.86	22.63	17.12	25.81	19.52
NNU_02000	1	0.35	0.15	0	0.27	0.04
NNU_02012	1	2.94	2.98	2.01	3.61	1.32
NNU_02020	1	39.2	42.4	24.15	44.13	26.89
NNU_02043	1	12.81	10.91	10.21	12.5	8.59
NNU_02081	1	10.14	8.64	5.47	9.25	7.02
NNU_02090	1	5.9	3.34	1.6	4.74	3.37
NNU_02105	1	2.13	1.77	1.25	2.69	2.01
NNU_02138	1	2.45	1.67	0.93	3.32	1.36
NNU_02166	1	49.71	49.04	47.89	53.12	46.43
NNU_02167	1	0.97	1.05	0.68	0.95	0.84
NNU_02237	1	13.71	14.58	10.14	15.89	13.69
NNU_02239	1	30.3	29.46	25.1	28.64	20.34
NNU_02247	1	4.62	5.72	3.46	6.71	4.97
NNU_02269	1	13.04	11.6	9.62	13.29	11.67
NNU_02366	1	0.23	0.15	0	0.14	0
NNU_02374	1	8.28	6.46	5.7	7.56	3.87
NNU_02380	1	437.2	318.73	293.75	392.77	194.47
NNU_02386	1	44.18	47.74	39.15	45.68	31.11
NNU_02404	1	20.2	19.82	19.21	20.02	17.78
NNU_02409	1	1.33	1.45	0.6	1.59	0.75
NNU_02447	1	2.21	1.77	1.48	2.25	1.44
NNU_02529	1	0.07	0.07	0	0.16	0
NNU_02541	1	1.46	1.38	0.78	2.9	0.46
NNU_02557	1	12.38	10.42	6.87	10.17	6.15
NNU_02573	1	13.39	12.85	10.47	14.82	12.19
NNU_02574	1	29.56	25.32	29.72	32.5	20.16
NNU_02588	1	0.26	0.2	0	0.31	0
NNU_02624	1	0.36	0	0.13	0.49	0
NNU_02629	1	5.71	5.98	3.17	5.81	4.58
NNU_02636	1	0.3	1.19	0	1.48	0.01
NNU_02643	1	2.25	1.95	1.82	2.36	1.57
NNU_02662	1	0.2	0.1	0.1	0.22	0
NNU_02684	1	9.88	11.39	8.84	11.21	9.18
NNU_02685	1	8.02	8.09	5.43	7.62	5.71
NNU_02688	1	0.05	0.11	0	0.12	0.02
NNU_02694	1	0.23	0.26	0.14	0.29	0.16
NNU_02717	1	1.54	1.64	0.66	1.53	0.5
NNU_02750	1	0	0.18	0	0.19	0
NNU_02770	1	0.59	0.48	0.44	0.64	0.43
NNU_02794	1	3.92	4.98	3.43	5.18	2.43
NNU_02796	1	10.58	12.6	5.47	17.99	9.92
NNU_02845	1	5.13	4.4	4.19	5.01	4.37
NNU_02873	1	1.73	1.01	1.2	2.11	1.01
NNU_02874	1	0.46	0	0	0.37	0
NNU_02875	1	0.88	0	0	1.23	0
NNU_02895	1	8.41	5.44	2.18	7.77	5.56
NNU_02913	1	10.61	11.04	8.36	11.09	9.92
NNU_02914	1	1.02	1.93	0.75	1.93	0.06
NNU_02915	1	5.27	5.88	4.36	5.46	4.69
NNU_02922	1	4.17	4.36	3.43	4.19	3.12
NNU_02936	1	0.26	0.44	0.2	0.4	0.11
NNU_02949	1	0.13	0	0	0.14	0.07
NNU_02966	1	2.34	1.96	1.55	2.02	1.29
NNU_02977	1	50.53	53.95	41.37	55.94	39.61
NNU_02981	1	1.04	0.52	0	0.63	0.27
NNU_03014	1	9.59	9.28	6.08	11.2	8.55
NNU_03036	1	119.82	114.62	71.62	176.4	93.02
NNU_03038	1	3.68	1.61	1.36	3.06	1.06
NNU_03043	1	32.1	29.72	28.35	34.98	25.93
NNU_03071	1	4.39	4.45	3.54	4.51	2.87
NNU_03087	1	6.17	8.44	5.6	9.12	3.88
NNU_03101	1	0.07	0.11	0.07	0.21	0
NNU_03107	1	0.49	0.67	0.31	0.85	0.33
NNU_03121	1	3.08	1.45	0.37	3.16	2.15
NNU_03155	1	14.4	13.3	12.46	13.58	11.03
NNU_03209	1	1.6	1.35	0.94	2.05	1.35
NNU_03288	1	10.07	7.08	8.04	12.83	5.92
NNU_03309	1	1.96	2.12	1.53	2.65	1.71
NNU_03315	1	2.49	2.78	1.65	3.34	2.7
NNU_03326	1	0.11	0	0	0.18	0
NNU_03332	1	0	0.51	0	0.51	0
NNU_03338	1	4.42	3.36	1.76	3.33	1.83
NNU_03343	1	8.14	9.42	6.5	9.44	4.47
NNU_03359	1	0.12	0.11	0.09	0.17	0
NNU_03381	1	0.42	0.23	0.1	0.37	0.15
NNU_03397	1	18.6	18.88	16.43	20.02	14.66
NNU_03403	1	5.68	4.99	4.94	6.57	4.87
NNU_03471	1	2.25	2.22	2.07	3.1	1.49
NNU_03472	1	30.12	34.66	23.06	38.03	23.2
NNU_03477	1	1.02	0.34	0	1.13	0.41
NNU_03527	1	0.34	0.44	0.45	0.69	0.01
NNU_03529	1	66.38	53.64	53.74	86.22	42.25
NNU_03537	1	3.11	2.56	1.68	2.45	1.26
NNU_03540	1	18.91	15.96	12.23	18.23	13.16
NNU_03577	1	14.27	14.88	12.4	17.12	13.58
NNU_03586	1	0.22	0.13	0.19	0.29	0
NNU_03647	1	0.19	0.11	0.04	0.22	0
NNU_03673	1	1.57	1.6	1.07	1.82	1.16
NNU_03688	1	3.43	3.16	1.84	3.81	2.19
NNU_03715	1	16.81	16.13	17.07	24.09	10.06
NNU_03719	1	3.79	3.77	1.74	3.67	2.98
NNU_03769	1	1.91	0.91	1.16	1.54	0
NNU_03798	1	36.49	34.79	24.35	38.43	19.25
NNU_03801	1	26.24	19.06	11.03	19.49	12.48
NNU_03812	1	5.08	2.63	1.96	5.74	3.19
NNU_03905	1	40.91	34.5	25.22	35.22	24.09
NNU_03922	1	1.29	1.21	0.93	1.21	1
NNU_03936	1	6.31	7.38	4.37	6.32	5.22
NNU_03938	1	0.48	0.43	0.49	0.85	0.13
NNU_03957	1	0.91	1.13	0.92	1.23	0.86
NNU_03958	1	8.11	8.31	3.65	10.02	8.05
NNU_03996	1	4.8	4.69	2.88	4.63	4.13
NNU_04000	1	4.15	5.18	3.57	7.34	2.54
NNU_04025	1	2.71	2.72	2.66	2.93	2.6
NNU_04061	1	1.17	0.5	0.2	1.54	0.19
NNU_04093	1	0.35	0.44	0.31	0.63	0.22
NNU_04183	1	13.15	12.57	10.49	12.89	5.53
NNU_04194	1	16.98	15.34	9.01	14.58	12.63
NNU_04199	1	18.08	14.32	10.18	15.95	10.7
NNU_04209	1	0.09	0.02	0	0.12	0
NNU_04211	1	316.88	196.25	208.09	314.96	155.71
NNU_04256	1	0.24	0.28	0.06	0.23	0.1
NNU_04264	1	0.8	1.02	0.15	0.96	0.46
NNU_04301	1	11.1	10.42	9.37	10.62	9.58
NNU_04359	1	0.15	0.06	0	0.08	0
NNU_04391	1	3.25	3.29	2.14	3.77	2.97
NNU_04407	1	41.58	36.51	16.33	32.81	20.31
NNU_04408	1	21.73	21.61	21.59	24.75	13.86
NNU_04413	1	11.42	9.18	5.07	10.08	8.65
NNU_04419	1	5.01	3.3	4.34	5.5	3.34
NNU_04447	1	1.31	1.31	1.15	1.69	1.14
NNU_04452	1	5.63	5.05	4.73	5.39	3.06
NNU_04458	1	1002.09	1082.81	904.94	1090.54	912.87
NNU_04467	1	3.96	3.67	2.56	3.84	1.92
NNU_04475	1	21.86	19.45	11.65	21.19	16.1
NNU_04486	1	1.31	0.96	1.21	1.32	0.75
NNU_04498	1	24.1	18.66	20.44	28.24	17.61
NNU_04513	1	18.6	20.68	16.89	19.69	16.17
NNU_04532	1	0.12	0.04	0.02	0.21	0.01
NNU_04546	1	0.47	0.41	0.21	0.65	0.26
NNU_04549	1	4.17	4.32	3.05	3.86	2.66
NNU_04569	1	0.75	0.77	0.6	0.93	0.65
NNU_04586	1	34.96	37.64	36.18	39.05	30.44
NNU_04595	1	1.06	0.47	0.32	1.91	0
NNU_04604	1	37.87	37.63	32.26	41.28	37.07
NNU_04606	1	5.05	4.77	4.38	5.49	2.76
NNU_04607	1	20.51	20.71	12.33	24.22	14.01
NNU_04611	1	24.86	24.84	22.15	27.58	19.65
NNU_04641	1	0.18	0.31	0	0.52	0.09
NNU_04645	1	7.51	4.31	0.7	6.34	2.6
NNU_04648	1	0.51	0	0	0.56	0.31
NNU_04717	1	24.38	13.53	8.18	19.51	12.04
NNU_04725	1	5.22	4.98	3.74	5.45	3.75
NNU_04766	1	2.23	0	0	1.56	0
NNU_04772	1	0.09	0.21	0	0.16	0
NNU_04783	1	15.69	7.45	6.25	12.31	5.69
NNU_04799	1	1117.17	649.04	284.06	790.49	361.16
NNU_04830	1	5.24	4.93	5.29	5.61	4.69
NNU_04891	1	2.17	1.05	1.39	2.1	1.02
NNU_04916	1	0.94	0.8	0.64	0.83	0.71
NNU_04928	1	58	56.21	46.17	63.46	41.64
NNU_04952	1	22.69	19.54	15.78	19.95	10.77
NNU_04961	1	0.4	0.64	0.21	0.87	0.23
NNU_04972	1	1.75	0.83	0.77	2.5	0.19
NNU_05016	1	8.87	7.81	6.46	10.8	7.27
NNU_05089	1	13.45	13.36	11.55	15.94	10.02
NNU_05101	1	2.05	1.11	1.13	1.95	1.58
NNU_05105	1	115.32	74.37	42.87	90.02	58.37
NNU_05123	1	0.18	0.26	0.07	0.2	0
NNU_05131	1	46.78	47.89	35.07	49.42	29.95
NNU_05148	1	4.3	3.85	3.25	3.89	2.97
NNU_05159	1	2.73	2.88	2.28	2.83	1.37
NNU_05203	1	0.11	0.01	0	0.1	0
NNU_05209	1	0.38	0.16	0.1	0.47	0.1
NNU_05216	1	0.38	0.43	0.46	0.56	0.24
NNU_05232	1	12.47	11.35	8.44	14.38	7.76
NNU_05257	1	1.55	2.03	0.94	2.16	1.33
NNU_05311	1	0.77	0.6	0.63	0.73	0.42
NNU_05315	1	1.25	0.9	0.46	0.89	0.64
NNU_05318	1	3.82	2.4	2.15	3.6	2.25
NNU_05322	1	28.45	27.55	23.84	28.31	22.77
NNU_05362	1	2.56	3.36	2.05	2.82	1.59
NNU_05472	1	1.02	0.82	0.43	1.34	0.84
NNU_05475	1	0.21	0.12	0.11	0.26	0
NNU_05483	1	9.15	8.56	6	9.1	5.72
NNU_05491	1	2.77	2.87	1.47	2.81	2.24
NNU_05513	1	15.53	10.41	11.36	15.5	10.15
NNU_05514	1	0.14	0	0.04	0.15	0.04
NNU_05550	1	13.66	12.2	13.96	16.39	8.66
NNU_05585	1	2.04	2.57	1.44	2.48	1.66
NNU_05635	1	3.67	3.55	2.05	4.2	3
NNU_05653	1	0.03	0.15	0	0.22	0.03
NNU_05666	1	4.92	5.32	3.42	6.62	3.98
NNU_05669	1	1.7	2.02	1.34	2.35	1.11
NNU_05679	1	8.29	11.44	6.72	11.09	4.77
NNU_05701	1	12.38	8.81	8.14	13.04	8.28
NNU_05714	1	8.87	8.15	6.22	9.32	7.96
NNU_05724	1	2038.98	2190	1770.81	2017.04	1674.74
NNU_05774	1	15.06	12.94	9.35	15.31	9.01
NNU_05808	1	9.89	8.28	7.46	9.7	8.64
NNU_05813	1	50.34	53.02	40.23	49.21	45.74
NNU_05843	1	277.58	286.63	213.84	296.52	222.41
NNU_05888	1	8.04	9.54	3.72	7.72	6.75
NNU_05912	1	8.9	10.26	7.78	9.29	7.4
NNU_05914	1	0.62	0.79	0.4	0.69	0.13
NNU_05918	1	0.86	0.7	0.13	0.83	0.43
NNU_05947	1	29.67	28.09	20.4	31.96	24.74
NNU_05952	1	11.27	13.19	8.61	11.22	7.09
NNU_05991	1	2.76	3.02	2.58	3.16	2.74
NNU_06000	1	7.25	6.67	4.36	10.1	4.32
NNU_06036	1	23.31	17.67	9.06	25.77	16.27
NNU_06093	1	3.21	2.49	1.77	3.03	2.24
NNU_06095	1	0.71	0.09	0	0.89	0
NNU_06104	1	0.49	0.38	0.27	0.65	0.24
NNU_06112	1	0.16	0.18	0	0.21	0.15
NNU_06147	1	9.66	8.09	8.63	11.49	6.12
NNU_06160	1	1.97	2.27	0.75	2.19	1.66
NNU_06164	1	0.14	0.22	0.11	0.21	0.02
NNU_06169	1	0.51	0.99	0.25	0.88	0.47
NNU_06180	1	0.14	0.16	0	0.32	0
NNU_06186	1	0.87	0.87	0.18	1.72	0.04
NNU_06219	1	19.16	18.67	14.68	18.25	15.11
NNU_06262	1	0.53	0	0	0.46	0
NNU_06304	1	2.71	2.24	1.14	2.16	1.36
NNU_06319	1	1.65	1.74	1.6	1.8	1.52
NNU_06330	1	34.12	32.61	26.64	39.99	26.12
NNU_06366	1	50.69	52.4	43.94	52.6	44.07
NNU_06372	1	1.66	1.39	1.14	1.67	0.72
NNU_06373	1	23.44	22.26	14	21.95	15.53
NNU_06412	1	23.27	23.31	17.8	32.75	16.33
NNU_06430	1	50.9	48.2	32.47	66.7	43.31
NNU_06455	1	0.13	0	0.06	0.2	0
NNU_06463	1	33.5	40.67	23.03	39.61	31.68
NNU_06466	1	2.29	2.28	1.09	3.12	1.49
NNU_06515	1	319.29	206.83	122.34	250.23	112.27
NNU_06533	1	23.49	22.41	18.5	23.61	15.91
NNU_06563	1	55.99	49.3	33.76	49.82	37.23
NNU_06591	1	3.22	3.27	2.47	3.29	1.17
NNU_06600	1	1.46	0.74	0	2.44	0.55
NNU_06615	1	2.99	2.09	1.48	2.62	2.09
NNU_06632	1	4.86	6.74	3.23	6.18	5.22
NNU_06642	1	0.43	0.37	0.36	0.57	0
NNU_06645	1	7.49	4.25	5.39	6.86	3.64
NNU_06678	1	10.68	10.21	9.82	10.97	9.16
NNU_06689	1	11.9	12.23	9.54	16.17	9.28
NNU_06692	1	0.36	0.17	0.03	0.41	0.27
NNU_06708	1	110.57	119.54	93.77	126.2	71.82
NNU_06767	1	0.05	0.18	0.04	0.18	0
NNU_06777	1	33.67	32.82	29.43	34.59	32.03
NNU_06784	1	13.26	12.99	10.23	14.47	9.85
NNU_06801	1	1.03	0.82	0.42	0.78	0.3
NNU_06807	1	8.02	7.19	7.09	8.55	6.66
NNU_06810	1	24.66	22.08	23.15	25.84	16.46
NNU_06823	1	20.83	16.25	12.48	23.28	19.05
NNU_06840	1	2.23	1.66	0.53	1.65	1.11
NNU_06861	1	5.55	3.84	3.88	5.5	3.61
NNU_06863	1	24.06	21.92	19.3	22.91	21.93
NNU_06869	1	74.5	60.91	58.43	75.08	61.02
NNU_06875	1	1.07	1.3	0.44	1.72	0.99
NNU_06899	1	0.52	0.17	0.25	0.44	0.05
NNU_06900	1	4.1	3	1.99	4.49	3.41
NNU_06904	1	90.84	70.72	34.38	83.31	52.57
NNU_06905	1	39.44	44.79	40.94	48.93	30.43
NNU_06906	1	1331.59	1346.77	867.91	1538.43	736.45
NNU_06910	1	18.07	16.51	12.87	20.67	12.99
NNU_06914	1	0.09	0	0	0.15	0
NNU_06923	1	1.28	1.45	1.26	1.59	0.94
NNU_06928	1	8.63	6.72	5.46	7.39	5.74
NNU_06930	1	14.01	12.87	8.2	12.43	9.49
NNU_06937	1	3.87	3.27	2.89	3.77	0.96
NNU_06971	1	2.03	1.73	1.07	1.85	0.73
NNU_06988	1	0.26	0.06	0	0.22	0
NNU_07003	1	14.77	13.77	13.26	17.36	12.37
NNU_07008	1	0.09	0	0	0.14	0
NNU_07016	1	0.14	0.11	0	0.09	0
NNU_07041	1	7.44	7.66	4.9	7.67	4.34
NNU_07053	1	1.37	1.7	1.33	1.92	0.82
NNU_07058	1	0.11	0.1	0	0.24	0.03
NNU_07076	1	7.45	7.36	7.31	10.07	4.93
NNU_07083	1	1.94	1.88	1.37	1.99	1.42
NNU_07084	1	2.63	2.35	0.83	2.19	1.3
NNU_07123	1	590.95	606.22	482.03	691.83	431.28
NNU_07125	1	1	1.35	0.77	1.87	0.27
NNU_07146	1	0.07	0.2	0	0.19	0.12
NNU_07247	1	14.41	15.64	9.01	17.02	12.57
NNU_07254	1	3.27	3.32	3.07	4.35	2.15
NNU_07262	1	3.83	3.37	2.6	6.34	1.68
NNU_07271	1	36.05	32.89	27.46	34.39	31.04
NNU_07272	1	2.45	2.58	2.11	2.76	2.32
NNU_07306	1	370.55	260.25	120.8	304.61	118.03
NNU_07332	1	66.51	62.15	65.31	76.85	54.99
NNU_07338	1	55.2	53.24	53.39	54.41	50.37
NNU_07355	1	14.75	12.71	10.28	12.69	6.79
NNU_07385	1	0.46	0	0.07	0.38	0
NNU_07397	1	1.31	1.54	1.04	1.88	1.13
NNU_07405	1	32.24	44.87	13.41	32.41	8.99
NNU_07415	1	8.78	8.12	6.31	10.39	7
NNU_07427	1	31.43	30.01	21.44	28.55	9.72
NNU_07432	1	3.13	3.61	1.53	3.37	3
NNU_07464	1	0.07	0.14	0.01	0.1	0.01
NNU_07466	1	12.66	10.73	6.79	10.42	6.59
NNU_07470	1	137.41	142.2	99.89	197.16	112.55
NNU_07473	1	21.8	17.63	14.63	20.31	7.73
NNU_07480	1	5.3	5.71	2.75	5.07	3.04
NNU_07494	1	0.58	0.54	0.15	1.08	0.12
NNU_07568	1	41.74	44.24	42.87	53.72	30.28
NNU_07582	1	4.64	2.37	3.07	5.84	2.48
NNU_07624	1	7.1	5.42	1.73	9.66	6.9
NNU_07641	1	3.84	2.33	4.14	5.2	1.01
NNU_07644	1	0.12	0	0	0.11	0
NNU_07659	1	20.64	17.57	18.97	24.48	15.8
NNU_07661	1	2.03	2.95	0.96	2.22	1.08
NNU_07672	1	65.91	61.07	54.21	62.04	48.17
NNU_07676	1	3.49	4.05	1.5	4.16	3.09
NNU_07685	1	1.22	1.07	0.76	1.18	0.55
NNU_07712	1	3.05	0	1.49	2.55	0
NNU_07765	1	14.36	14.85	10.34	13.64	8.95
NNU_07793	1	4.37	2.82	2.19	4.7	3.13
NNU_07800	1	1.49	1.3	0.61	1.31	0.96
NNU_07821	1	4.83	4.15	3.64	4.31	3.74
NNU_07833	1	19.13	19.28	14.94	20.96	12.53
NNU_07841	1	22.61	20.98	18.22	20.75	18.91
NNU_07850	1	4.49	4.75	3.83	4.64	2.38
NNU_07867	1	0.09	0	0.04	0.14	0
NNU_07872	1	11.31	9.68	9.66	12.66	8.64
NNU_07898	1	4.81	3.94	2.02	4.05	3.55
NNU_07900	1	0.46	0	0.04	0.49	0
NNU_07923	1	0.89	0.51	0.24	0.73	0.27
NNU_07971	1	108.04	64.52	40.19	109.58	61.73
NNU_08024	1	13.98	16.56	8.88	16.44	9.64
NNU_08049	1	10.58	9.82	7.1	10.11	6.56
NNU_08071	1	0.91	0.79	0.21	0.65	0.1
NNU_08077	1	28.93	26.11	29.48	32.41	22.57
NNU_08092	1	24.14	19.44	18.06	24.04	17.08
NNU_08148	1	8.75	8.17	7.55	8.96	6.22
NNU_08176	1	22.99	26.22	18.41	27.33	25.12
NNU_08184	1	16.43	14.39	11.84	16.43	12.92
NNU_08199	1	0.33	0.02	0.15	0.49	0
NNU_08210	1	39.97	23.2	10.95	31.5	17.08
NNU_08219	1	0.31	0.38	0.2	0.34	0.27
NNU_08236	1	6.98	7.06	6.33	7.12	5.42
NNU_08249	1	1.66	0.85	0.59	1.26	0.16
NNU_08271	1	48.72	34.8	21.17	59.25	39.56
NNU_08280	1	2.75	3.63	2.72	3.75	2.49
NNU_08345	1	119.04	116.75	105.23	124.46	82.51
NNU_08365	1	6.1	3.53	3.68	6.17	2.65
NNU_08434	1	24.38	21.09	13.75	21.04	11.54
NNU_08442	1	355.31	307.88	334.69	404.68	294.15
NNU_08448	1	0.06	0.15	0.01	0.14	0
NNU_08449	1	0.18	0	0.02	0.26	0
NNU_08451	1	5.61	7.33	4.99	7.82	3.98
NNU_08456	1	7.09	6.82	5.9	9.67	5.65
NNU_08513	1	0.19	0	0.1	0.24	0
NNU_08547	1	1.03	0.36	0.58	1.32	0
NNU_08560	1	0.69	0.28	0.2	0.57	0
NNU_08563	1	5.27	4.18	3.6	5.32	4.17
NNU_08565	1	2.52	1.87	1.7	2.58	2.09
NNU_08578	1	1.74	0.21	0.56	1.5	0.32
NNU_08581	1	79.85	89.7	78.73	107.57	69.6
NNU_08588	1	6.38	6.64	5.23	7.65	3.91
NNU_08596	1	9.82	7.55	7.76	9.23	6.53
NNU_08628	1	8.32	6.31	6.62	7.86	6.37
NNU_08645	1	3.83	3.6	2.56	3.4	2.79
NNU_08653	1	1.73	0.75	0.58	1.45	0.57
NNU_08661	1	6.1	6.86	6.64	7.42	5.26
NNU_08666	1	3.49	2.88	3.05	3.99	1.62
NNU_08735	1	0.03	0.15	0	0.22	0
NNU_08751	1	13.36	12.4	9.34	12.46	11.36
NNU_08783	1	2.38	1.57	0.6	2.01	0.99
NNU_08790	1	31.25	28.95	23.4	32.38	22.19
NNU_08853	1	7.49	8.17	5.5	8.46	5.77
NNU_08874	1	0.74	0.93	0.45	1.06	0.56
NNU_08923	1	4.96	3.97	2.41	5.88	2.33
NNU_08948	1	12.2	14.99	14.2	17.65	9.37
NNU_08949	1	0.72	1.27	0.73	1.6	0.4
NNU_08951	1	7.11	6.17	4.83	6.74	3.62
NNU_09008	1	2.52	3.29	2.12	3.21	1.4
NNU_09039	1	4.37	3.63	2	5.62	3.56
NNU_09040	1	15.14	13.35	9.51	14.82	11.12
NNU_09086	1	13.51	10.79	8.89	13.34	7.98
NNU_09093	1	0.95	0.11	0.01	1	0.63
NNU_09094	1	10.17	8.98	8.27	10.49	9.56
NNU_09167	1	1.14	1.15	0.82	1.19	0.97
NNU_09169	1	1.53	1.4	1.49	1.84	1.14
NNU_09173	1	1.08	0.43	0.68	0.9	0.23
NNU_09243	1	55.92	51.21	52.5	60.88	35.11
NNU_09271	1	0.89	0.56	0.39	1.36	0.49
NNU_09282	1	13.58	10.98	9.39	14.39	9.7
NNU_09297	1	20.65	18.23	12.59	25.13	13.51
NNU_09315	1	0.82	0.74	0.35	0.8	0.61
NNU_09328	1	12.11	13.15	11.54	14.78	9.95
NNU_09359	1	18.42	16.77	5.28	16.34	12.96
NNU_09369	1	3.3	2.62	1.82	2.97	2.52
NNU_09380	1	0.51	0.17	0.22	0.42	0.1
NNU_09387	1	0.47	0.29	0.2	0.48	0.06
NNU_09408	1	0.2	0.41	0	0.82	0
NNU_09463	1	0.12	1.02	0	1.17	0.14
NNU_09490	1	9.68	10.17	6.81	11.01	8.28
NNU_09493	1	30.81	28.98	23.86	28.73	19.83
NNU_09509	1	11.94	11.83	9.93	12.96	7.76
NNU_09522	1	2.63	2.79	2.36	2.98	2.46
NNU_09531	1	0.7	0.95	0.56	1.16	0.45
NNU_09533	1	10.77	10.79	8.94	10.88	7.01
NNU_09535	1	12.93	9.11	5.75	16.15	10.87
NNU_09541	1	202.16	169.03	125.22	181.99	123.17
NNU_09593	1	2.82	1.69	1.99	2.61	1.22
NNU_09686	1	0.06	0.13	0	0.12	0
NNU_09709	1	2.81	3.5	2.11	3.12	2.24
NNU_09739	1	12.18	8.71	7.62	12.95	4.02
NNU_09752	1	1.2	0.59	0.38	1.75	0.58
NNU_09756	1	12.6	10.14	5.26	11.47	9.56
NNU_09759	1	0.92	1.26	0.18	1.09	0.45
NNU_09791	1	0.37	0.34	0.42	0.65	0
NNU_09813	1	0.17	0.08	0.04	0.15	0.09
NNU_09858	1	7.07	7.41	5.38	6.81	4.06
NNU_09865	1	0.03	0.24	0	0.21	0
NNU_09871	1	18.18	15.37	10.78	18.89	16.37
NNU_09894	1	1.46	1.06	1.08	1.42	1.01
NNU_09926	1	32.72	21.72	10.26	25.77	19.81
NNU_09963	1	52.64	36.13	28.25	46.11	23.04
NNU_09965	1	45.35	38.53	32.88	42.83	29.45
NNU_09968	1	1.07	0.64	0.52	1.35	0.41
NNU_09972	1	1.52	0.29	0.81	1.81	0.46
NNU_10003	1	4.04	3.22	2.17	3.72	2.08
NNU_10022	1	0.16	0.1	0	0.26	0
NNU_10060	1	1.47	1.75	0.96	1.81	1.62
NNU_10062	1	4.17	4.6	2.35	3.88	3.19
NNU_10067	1	1.95	2.15	1.07	2.07	1.38
NNU_10088	1	16.14	15.69	14.28	16.5	13.71
NNU_10089	1	0.2	0.07	0.09	0.22	0.12
NNU_10115	1	14.31	9.52	9.38	12.93	9.51
NNU_10129	1	24.95	21.37	13.92	20.45	11.4
NNU_10191	1	10.85	8.7	6.53	8.68	5.09
NNU_10197	1	0.39	0.53	0.42	0.77	0.2
NNU_10231	1	5.05	5.38	2.61	5.95	4.4
NNU_10243	1	1.67	1.68	1.07	1.62	0.78
NNU_10245	1	11.46	10.32	8.74	10.63	7.8
NNU_10246	1	0.36	0.62	0.25	0.53	0.19
NNU_10252	1	5.64	4.75	3.04	5.11	3.98
NNU_10258	1	14.22	12.89	12.04	15.86	11.32
NNU_10272	1	5.44	6.38	4.23	6.28	2.54
NNU_10278	1	3.27	2.65	1.46	2.69	1.79
NNU_10285	1	0.74	0.92	0.53	0.78	0.44
NNU_10295	1	29.04	25.41	24.4	28.07	22.77
NNU_10297	1	89.14	90.64	71.82	96.87	83.63
NNU_10314	1	49.44	50.24	36.09	48.07	43.85
NNU_10334	1	1.11	2.01	0.98	2.04	0.13
NNU_10345	1	10.91	12.36	10.06	11.36	9.22
NNU_10353	1	8.29	8.46	6.86	9.5	7.58
NNU_10358	1	11.67	9.43	7.59	10.47	9.61
NNU_10359	1	42.31	36.95	32.93	39.21	33.62
NNU_10361	1	0.42	0.31	0.44	0.55	0.18
NNU_10404	1	0.81	0.67	0.11	1.28	0.56
NNU_10419	1	0	0.28	0	0.33	0
NNU_10452	1	0.1	0.02	0.06	0.13	0
NNU_10461	1	7.78	7.42	7.81	8.74	6.16
NNU_10494	1	42.56	41.66	30.37	48.38	43.26
NNU_10504	1	0.71	0.28	0.33	0.69	0.55
NNU_10532	1	27.62	35.08	21.48	33.86	29.95
NNU_10538	1	0.11	0	0	0.13	0.03
NNU_10575	1	3.9	4.6	1.64	4.4	2.22
NNU_10621	1	2.03	1.67	0.27	2.97	1.94
NNU_10634	1	1.27	1.39	0.95	1.6	0.25
NNU_10676	1	8.52	7.61	7.35	9.32	7.65
NNU_10688	1	0.17	0.2	0.04	0.44	0.05
NNU_10717	1	0.35	0.44	0.05	0.33	0
NNU_10724	1	10.91	12.32	8.51	14.39	9.08
NNU_10752	1	10.28	12.19	7.43	11.26	9.76
NNU_10774	1	1.55	1.96	0.85	1.71	1.53
NNU_10779	1	24.38	18.01	15.79	22.05	18.36
NNU_10781	1	0	0.1	0	0.13	0
NNU_10838	1	0.37	0.62	0.32	0.84	0.3
NNU_10852	1	21.33	22.25	16.9	25.66	15.78
NNU_10923	1	46.19	44.47	34.52	54.78	40.66
NNU_10930	1	2.78	3.43	1.81	3.15	1.52
NNU_10958	1	3.97	3.51	2.99	4.83	3.02
NNU_10985	1	0.16	0.18	0.04	0.19	0.05
NNU_11012	1	1.43	1.21	0.92	1.27	0.85
NNU_11016	1	0.95	0.25	0.84	1.42	0.11
NNU_11040	1	5.02	4.22	3.78	4.75	3.54
NNU_11045	1	27.03	22.96	9.6	24.55	17.75
NNU_11095	1	244.17	251.07	184.8	232.04	205.14
NNU_11101	1	9.12	7.93	5.01	8.03	6.21
NNU_11106	1	57.48	52.09	48.08	57.24	48.19
NNU_11154	1	94.99	80.85	29.83	96.59	58.82
NNU_11160	1	0.81	0.75	0.62	0.93	0.38
NNU_11161	1	23.31	30.91	14.37	33.73	18.1
NNU_11215	1	6.72	5.88	5.53	6.5	3.13
NNU_11233	1	14.02	13.25	3.89	11.38	9.42
NNU_11236	1	79.73	78.81	67.87	83.15	70.52
NNU_11246	1	56.33	46.64	27.6	46.86	41.78
NNU_11258	1	2.36	0.76	0.27	3.22	1.05
NNU_11341	1	1.86	2.08	0.74	2.33	1.78
NNU_11349	1	6.15	5.25	5.77	7.88	3.1
NNU_11363	1	2.35	2.1	1.75	2.31	1.79
NNU_11372	1	0.14	0.26	0.07	0.27	0.18
NNU_11376	1	31.29	30.91	25.87	30.42	27.48
NNU_11412	1	1.05	0.44	0.12	1.28	0.82
NNU_11438	1	1.64	1.33	0.61	1.26	0.88
NNU_11468	1	2.17	1.22	1.05	1.86	0.75
NNU_11476	1	0.69	1.22	0.75	1.53	0.26
NNU_11504	1	0.23	0.52	0	0.49	0.11
NNU_11574	1	17.48	17.2	13.14	16.14	10.19
NNU_11623	1	4.17	4.01	3.16	4.01	1.81
NNU_11624	1	12.46	12.96	11.29	12.69	10.19
NNU_11648	1	9.01	6.03	6.49	9.82	6.08
NNU_11654	1	0	0.24	0	0.24	0
NNU_11678	1	2.38	1.5	0.91	1.91	1.47
NNU_11679	1	3.05	2.51	1.32	2.38	1.75
NNU_11691	1	16.78	12.12	5.62	16.38	10.88
NNU_11721	1	16.15	15.35	12.66	17.18	13.85
NNU_11733	1	3.98	2.91	2.55	3.57	1.37
NNU_11744	1	18.84	16.87	15.11	21.32	16.5
NNU_11746	1	7.8	7.65	6.83	8.19	5.27
NNU_11770	1	2.04	2.74	2.45	3.66	1.12
NNU_11771	1	0.24	0	0	0.18	0
NNU_11805	1	1.91	0.45	0	1.34	0.14
NNU_11812	1	17.9	16.84	15.7	17.66	14.4
NNU_11842	1	50.74	42.05	39.77	57.56	40.41
NNU_11848	1	7.7	7.27	5.91	7.36	4.86
NNU_11887	1	9.77	9.59	7.09	9.96	8.01
NNU_11891	1	10.76	12.03	7.4	10.12	5.75
NNU_11894	1	49.09	40.39	31.09	58.12	32.95
NNU_11944	1	26.29	21.69	22.96	28.51	19.01
NNU_11971	1	13.06	19.83	5.54	18.95	12.31
NNU_11984	1	0.49	0.1	0.09	0.62	0.19
NNU_12018	1	35.24	31.29	27.56	31.18	26.09
NNU_12063	1	0.13	0	0	0.14	0
NNU_12074	1	10.42	8.45	8.93	13.86	6.02
NNU_12077	1	0.79	0.97	0.63	0.98	0.74
NNU_12090	1	4.14	3.92	2.84	3.59	2.21
NNU_12152	1	1.13	0.79	0.12	0.83	0.11
NNU_12157	1	0.79	0.35	0.32	0.62	0.15
NNU_12186	1	3.44	2.79	1.7	4.31	3.12
NNU_12189	1	0.13	0.27	0.08	0.34	0.11
NNU_12257	1	8.26	7.67	6.74	7.57	6.47
NNU_12271	1	0.19	0	0	0.21	0.02
NNU_12273	1	103.96	95.11	88.11	97.4	65.98
NNU_12274	1	8.81	8.82	9.03	10.73	7.25
NNU_12289	1	0.29	0.11	0.15	0.24	0.06
NNU_12301	1	25.58	20.69	19.16	25.12	17.12
NNU_12340	1	2.93	3.43	1.36	3.11	2.31
NNU_12350	1	8.85	6.67	6.64	11.38	6.56
NNU_12352	1	1.05	1.16	0.57	1.15	0.69
NNU_12366	1	5.17	6.52	4.79	7.36	5.14
NNU_12382	1	0.54	0.67	0.17	1.03	0.47
NNU_12403	1	1.15	1.43	0.84	1.26	0.81
NNU_12414	1	2.07	2.13	1.77	2.28	1.49
NNU_12427	1	33.19	29.91	25.03	32.17	22.16
NNU_12464	1	17.44	14.98	4.64	15.42	8.52
NNU_12465	1	127.23	136.08	143.82	167.51	96.1
NNU_12473	1	8.35	7.73	6.11	9.16	6.79
NNU_12480	1	26.42	23.05	18.75	26.46	14.94
NNU_12508	1	3.6	4.17	1.79	4.93	3.42
NNU_12511	1	14.23	13.54	10.69	15.84	11.39
NNU_12584	1	15.99	17.68	16.33	22.23	8.69
NNU_12632	1	5.49	6.76	7.27	9.35	2.57
NNU_12639	1	0.55	0.44	0.14	0.46	0.35
NNU_12641	1	6.35	5.6	5.95	6.86	4.02
NNU_12673	1	4.25	4.26	3.31	5.6	3.82
NNU_12687	1	0.33	0.11	0	0.27	0
NNU_12707	1	4.22	3.05	4	4.76	2.01
NNU_12722	1	3.61	2.96	1.55	2.81	1.12
NNU_12741	1	16.16	15.81	15.7	16.59	15.12
NNU_12760	1	0.24	0.16	0.1	0.18	0
NNU_12761	1	56.35	41.84	36.7	54.18	36.57
NNU_12762	1	0.3	0.43	0.09	0.28	0
NNU_12763	1	2.97	2.75	2.47	3.21	2.55
NNU_12772	1	0.36	0.41	0.25	0.49	0.39
NNU_12774	1	15.43	14.01	11.04	16.47	10.5
NNU_12814	1	0.18	0.15	0.02	0.29	0.02
NNU_12819	1	0.51	0.42	0.09	0.61	0
NNU_12834	1	0.08	0.06	0	0.19	0
NNU_12877	1	0.27	0.28	0.18	0.56	0.05
NNU_12904	1	5.26	6.49	4.99	6.28	4.4
NNU_12913	1	0.45	0.5	0.4	0.48	0.29
NNU_12927	1	1.05	1.04	0.67	1.26	0.98
NNU_12942	1	11.84	10.47	5.6	9.81	8.64
NNU_12956	1	3.02	3.46	2.69	5.04	2.23
NNU_13007	1	17.28	16.16	12.19	15.96	11.43
NNU_13035	1	7.48	7.75	6.73	8.83	6.43
NNU_13096	1	0.42	0.7	0.07	0.75	0.6
NNU_13143	1	48.67	43.33	37.38	45.28	30.26
NNU_13145	1	11.04	8.84	7.14	11.77	8.46
NNU_13162	1	13.16	12.18	10.42	12.29	11.34
NNU_13171	1	7.95	8.46	6.36	7.92	3.89
NNU_13188	1	8.36	7.35	5.87	8.43	7.39
NNU_13228	1	0.16	0.09	0.04	0.19	0
NNU_13238	1	9.87	8.64	7.25	9.4	6.66
NNU_13256	1	0.23	0.05	0.07	0.21	0.09
NNU_13262	1	0.28	0	0	0.2	0
NNU_13283	1	9.76	5.05	5.54	10.09	7.97
NNU_13292	1	3.12	4.01	0.97	4.27	1.78
NNU_13333	1	8.54	7.66	8.01	9.36	6.32
NNU_13358	1	5.49	4.74	2.73	6.78	2.18
NNU_13377	1	25.66	12.2	2.24	17.71	9.23
NNU_13393	1	4.78	4.72	3.72	5.68	3.39
NNU_13394	1	6.9	6.56	5.41	6.55	5.43
NNU_13399	1	27.58	22.66	20.26	26.05	20.51
NNU_13405	1	0.66	0.48	0.32	0.68	0.56
NNU_13407	1	0.52	0.39	0.2	0.73	0.17
NNU_13497	1	4.96	5.4	3.49	5.55	3.82
NNU_13574	1	0.13	0	0.01	0.25	0
NNU_13587	1	24.33	19.19	13.49	19.55	15.8
NNU_13605	1	20.48	21.32	18.09	23.39	19.24
NNU_13616	1	15.75	19.67	15.1	18.36	10.71
NNU_13687	1	1.28	1.12	0.72	2.07	0.46
NNU_13688	1	5.65	5.09	4.12	5.34	4
NNU_13703	1	432.85	478.54	282.35	481.59	309.66
NNU_13704	1	14.23	13.64	11.54	14.51	9.71
NNU_13745	1	22.44	27.16	21.4	27.13	20.24
NNU_13748	1	10.92	8.99	6.86	9.93	6.79
NNU_13753	1	11.94	12.57	9.32	12.33	10.92
NNU_13762	1	24.83	24.86	24.45	27.65	22.39
NNU_13784	1	16.41	15.46	13.48	18.12	12.23
NNU_13801	1	0.54	0	0.04	0.38	0
NNU_13803	1	2.56	1.75	1.39	2.9	2.25
NNU_13810	1	24.88	13.25	17.68	24.59	5.04
NNU_13851	1	18.04	21.1	16.41	22.12	12.25
NNU_13872	1	3.08	2.29	2.07	3.31	2.78
NNU_13898	1	6.08	4.78	3.1	6.25	4.29
NNU_13928	1	13.81	14.49	11.46	15.93	10.07
NNU_13939	1	0.44	0.73	0.11	0.88	0.56
NNU_13982	1	0.29	0.47	0	0.42	0.32
NNU_13994	1	12.27	10.78	10.43	12.28	9.86
NNU_14020	1	33.57	29.18	28.95	40.15	27.42
NNU_14040	1	12.53	10.34	10.99	12.65	10.69
NNU_14044	1	11.28	10.61	8.94	12.71	7.95
NNU_14066	1	63.76	56.47	47.08	57.27	34.45
NNU_14067	1	0.92	0.72	0.3	0.72	0.51
NNU_14072	1	0.79	1.54	0.53	1.59	0.96
NNU_14106	1	11.77	10.84	10.07	11.03	10.12
NNU_14141	1	0.03	0.29	0.03	0.28	0
NNU_14155	1	0.26	0.44	0.13	0.43	0.15
NNU_14163	1	82.79	41.08	24.33	64.26	26.17
NNU_14192	1	5.12	5.03	4.77	6.5	4.33
NNU_14196	1	0.3	0.41	0	0.42	0.19
NNU_14228	1	3.68	4.24	3.14	5.17	2.93
NNU_14232	1	1.32	1.08	0.64	1.17	0.34
NNU_14301	1	1.67	1.38	0.45	1.93	1.03
NNU_14310	1	0.27	0.32	0.27	0.57	0.11
NNU_14316	1	145.98	93.45	47.03	109.27	84.09
NNU_14326	1	0.87	0.75	0.04	0.74	0.13
NNU_14343	1	4.19	3.38	3.2	5.06	2.62
NNU_14365	1	63.45	58.87	57.88	62.91	53.22
NNU_14405	1	6.42	6.46	5.54	7.82	5.82
NNU_14454	1	4.2	3.49	2.43	3.53	2.6
NNU_14481	1	0.22	0.19	0.06	0.28	0.15
NNU_14484	1	0.26	0.18	0.01	0.36	0.12
NNU_14525	1	6.48	5.11	2.86	7.08	5.21
NNU_14530	1	2.02	0.12	0.34	2.14	0.85
NNU_14562	1	2.8	2.31	1.3	2.24	1.45
NNU_14565	1	0.54	0.58	0.32	0.88	0.33
NNU_14566	1	4.15	3.5	3.44	4.08	2.34
NNU_14569	1	1.72	1.35	1.19	1.66	1.46
NNU_14572	1	0.25	0	0.12	0.42	0
NNU_14575	1	37.51	31.71	19.89	55.97	28.89
NNU_14579	1	10.01	7.06	5.13	10.66	8.75
NNU_14613	1	175.55	173.93	131.18	175.67	160.32
NNU_14692	1	2.06	1.45	0.01	2.02	0
NNU_14702	1	2.15	0.93	0.76	2.15	1.47
NNU_14716	1	6.71	6.26	5.89	8	5.55
NNU_14740	1	10.68	9.84	6.76	9.89	7.76
NNU_14766	1	4.65	4.4	3.88	4.43	3.85
NNU_14802	1	0.27	0	0	0.41	0
NNU_14826	1	1.55	0.97	0.12	1.21	0.29
NNU_14835	1	0.49	0.51	0.41	0.68	0.25
NNU_14846	1	38.92	35.11	22.17	36.21	24.61
NNU_14883	1	1.49	1.36	1.19	1.58	0.84
NNU_14908	1	2.66	2.76	1.34	4.37	2.11
NNU_14936	1	0.96	0.19	0.23	1.73	0
NNU_14968	1	9.33	8.42	7.46	9.72	8.9
NNU_14995	1	2.31	1.48	0.81	1.66	0.61
NNU_15027	1	12.21	12.66	9.98	16.69	10.74
NNU_15035	1	1.42	0.63	0.07	1.69	0.09
NNU_15080	1	0.42	0.34	0.21	1	0
NNU_15082	1	0.77	0.73	0.45	1.06	0.23
NNU_15107	1	11.75	11.1	7.27	10.45	8.94
NNU_15116	1	0.99	0.93	0.55	1.01	0.31
NNU_15126	1	0.57	0.52	0.5	0.66	0.39
NNU_15133	1	32.05	32.53	26.67	30.85	25.3
NNU_15173	1	0.19	0.09	0	0.23	0
NNU_15177	1	36.32	42.35	35.36	43.05	32.64
NNU_15181	1	2.22	2.41	1.1	1.98	0.97
NNU_15231	1	16.88	17.6	12.68	16.81	15.6
NNU_15253	1	32.38	25.77	22.94	28.8	22.84
NNU_15330	1	20.22	21.35	17.79	24.87	14.88
NNU_15331	1	16.95	17.71	13.1	18.19	11.02
NNU_15340	1	0.22	0.12	0.03	0.18	0.03
NNU_15378	1	50.9	50.16	31.12	50.17	44.58
NNU_15386	1	3.54	2.87	2.58	3.14	2.32
NNU_15409	1	5.08	4.93	3.64	4.89	4.4
NNU_15430	1	0.86	0.55	0.35	0.65	0.11
NNU_15432	1	17.06	14.24	11.84	14.56	11.58
NNU_15498	1	2.6	2.21	1.18	2.7	1.51
NNU_15560	1	145.95	163.51	141.65	159.58	110.79
NNU_15601	1	4.05	4.61	3.69	4.69	3.16
NNU_15605	1	11.03	12.42	8.38	12.9	9.37
NNU_15606	1	6.15	6.65	6.19	7.66	4.53
NNU_15615	1	1.58	0.21	0	1.03	0
NNU_15676	1	1.11	0.89	0.39	0.84	0.65
NNU_15732	1	20.65	19.05	12.74	18.44	9.44
NNU_15739	1	5.11	5	4.22	4.79	3.09
NNU_15796	1	101.67	105.94	101.49	105.05	96.61
NNU_15803	1	3.66	3.23	1.8	3.72	2.53
NNU_15819	1	214.97	257.15	119.85	250.61	126.2
NNU_15846	1	24.35	21.67	16.52	21.63	14.8
NNU_15867	1	25.03	19.64	19.06	27.1	14.67
NNU_15895	1	7.29	5.01	5.18	5.95	3.07
NNU_15905	1	3.04	1.87	1.54	2.83	2.21
NNU_15910	1	7.86	8.07	6.12	9.2	4.27
NNU_15923	1	0.81	0.89	0.69	0.93	0.53
NNU_15929	1	0.14	0	0.06	0.2	0
NNU_15938	1	0.24	0.08	0.06	0.43	0
NNU_15943	1	13.69	13.08	13.27	17.92	9.45
NNU_15961	1	30.63	26.66	25.02	32.11	29.65
NNU_15971	1	13.79	12.86	9.78	12.47	10.6
NNU_16006	1	1.53	2.22	0.6	2.22	0.53
NNU_16015	1	54.02	54.37	52.37	58.84	45.25
NNU_16020	1	44.04	32.29	22.47	37.96	24.06
NNU_16024	1	3.63	2.79	2.92	3.86	1.26
NNU_16027	1	2.45	2.67	2.57	3.07	2.12
NNU_16039	1	61.35	63.63	42.98	57.32	44.71
NNU_16046	1	4.16	3.46	1.6	4.1	3.11
NNU_16058	1	26.03	36.8	23.45	38.29	13.82
NNU_16069	1	0.07	0	0	0.11	0
NNU_16073	1	0.18	0.1	0.06	0.43	0
NNU_16096	1	98.59	87.79	68.9	96.93	87.75
NNU_16106	1	5.65	5.08	4.08	6.19	4.15
NNU_16115	1	0.86	0.36	0.12	1.01	0.17
NNU_16140	1	7.22	5.82	4.9	6.91	3.26
NNU_16141	1	3.77	3.05	2.03	3.97	1.27
NNU_16159	1	20.85	20.5	18.99	20.81	16.75
NNU_16177	1	2.16	2.73	0.83	2.13	0.96
NNU_16185	1	12.98	12.32	9.8	14.88	11.59
NNU_16187	1	64.49	58.74	52.71	68.91	58.11
NNU_16219	1	0.23	0.12	0.09	0.21	0.03
NNU_16255	1	76.31	86.05	47.38	88.76	71.17
NNU_16265	1	18.05	18.25	14.5	21.36	15.83
NNU_16273	1	21.02	22.39	12.84	19.44	11.92
NNU_16279	1	1.36	0.63	0.69	1.08	0.18
NNU_16280	1	12.33	10.86	11.06	12.31	8.69
NNU_16299	1	784.95	743.97	420.07	846.2	693.3
NNU_16313	1	0.61	0.54	0.03	1.18	0
NNU_16315	1	2.74	2.64	1.35	2.44	1.42
NNU_16319	1	5.08	4.37	4.79	5.05	3.77
NNU_16347	1	0.01	0.16	0	0.18	0.03
NNU_16367	1	58.69	62.24	43.27	77.92	27.84
NNU_16376	1	0.73	0.66	0.52	0.76	0.13
NNU_16390	1	0.64	0.71	0.71	1.07	0.31
NNU_16407	1	3.29	3.34	2.03	3.34	2.77
NNU_16428	1	1.24	0.67	0.67	1.58	0
NNU_16435	1	1.06	0.77	1.03	1.15	0.57
NNU_16471	1	2.41	2.38	1.68	2.76	1.19
NNU_16480	1	5.11	5.23	4.46	5.84	4.52
NNU_16513	1	12.68	11.17	11.34	14.75	9.33
NNU_16554	1	0.14	0.06	0	0.26	0
NNU_16559	1	5.12	5.34	4	5.66	3.79
NNU_16575	1	6.63	6.54	4.91	6.78	5.32
NNU_16606	1	5.48	5.22	3.57	6.6	3.97
NNU_16631	1	52.52	40.58	24.47	39.43	12.99
NNU_16637	1	50.58	47.45	33.57	47.28	36.67
NNU_16643	1	16.64	15.1	12.95	15.94	10.48
NNU_16656	1	5.08	5.09	4.49	5.57	4.59
NNU_16698	1	0.27	0.17	0.05	0.22	0.02
NNU_16699	1	3.81	5.88	1.42	4.72	2.82
NNU_16702	1	6.13	4.85	4.92	5.83	4.35
NNU_16742	1	1.26	1.15	1.2	1.48	0.44
NNU_16751	1	18.48	18.03	16.62	19.06	15.21
NNU_16756	1	3.16	2.5	1.34	2.69	0.96
NNU_16763	1	0.69	0.94	0.29	0.97	0.37
NNU_16779	1	1.31	0.84	0.27	1.35	0.24
NNU_16780	1	0.23	0.17	0	0.15	0.11
NNU_16786	1	4.96	4.55	3.78	5.32	4.12
NNU_16797	1	21.39	15.92	8.57	23.6	13.77
NNU_16800	1	15.17	16.6	12.53	15.64	13.89
NNU_16808	1	6.37	6.59	6.14	6.79	5.68
NNU_16809	1	5.57	5.59	4.68	6.37	5.07
NNU_16812	1	10.18	9.37	5.83	8.87	6.78
NNU_16816	1	58.01	63.66	61.9	66.87	53.2
NNU_16849	1	2.74	2.69	0.94	4.12	1.51
NNU_16888	1	2.3	1.75	1.14	2.09	1.48
NNU_16904	1	9.09	9.83	7.25	9.2	7.05
NNU_16924	1	4.32	4.13	3.24	4.5	3.64
NNU_16926	1	5.01	4.62	3.32	5.93	4.49
NNU_16950	1	0.1	0.16	0.02	0.13	0.01
NNU_16962	1	3.92	2.91	2.08	3.08	2
NNU_16969	1	22.28	19.27	10.12	23.81	19.26
NNU_16992	1	0.68	0.21	0.19	0.56	0
NNU_16996	1	0.93	0.85	0.92	1.1	0.53
NNU_16997	1	2.31	1.43	1.44	3.03	1.59
NNU_17003	1	10.14	10.78	10.16	13.78	5.89
NNU_17014	1	5.7	5.42	3.35	5.32	3.62
NNU_17039	1	7.98	6.84	5.34	9.86	7.38
NNU_17043	1	11.87	10.1	5.05	9.93	6.69
NNU_17088	1	0.18	0.2	0	0.22	0.08
NNU_17097	1	13.27	10.89	10.53	12.64	10.49
NNU_17115	1	0.4	0.55	0.1	0.39	0.19
NNU_17151	1	0.26	0.04	0	0.18	0
NNU_17154	1	21.13	14.65	10.63	20.17	16.16
NNU_17194	1	4.79	4.4	3.61	5.02	4.05
NNU_17202	1	21.51	16.54	10.85	21.73	13.23
NNU_17205	1	4.99	6.54	5.59	7.41	3.65
NNU_17397	1	35.51	40.21	21.75	34.83	26.76
NNU_17402	1	0.5	0.09	0.08	0.75	0
NNU_17404	1	22.47	19.76	14.83	19.44	12.9
NNU_17405	1	16.38	16.67	13.1	16.09	14.5
NNU_17414	1	1.08	1.09	0.57	1.27	0.79
NNU_17432	1	78.55	78.64	54.66	81.19	71.59
NNU_17433	1	6.91	6.68	5.67	6.87	5.43
NNU_17434	1	7.01	5.92	4.7	6.2	4.4
NNU_17458	1	0.41	0.58	0.14	0.96	0.33
NNU_17469	1	16.57	14.27	12.11	17.4	14.31
NNU_17538	1	32.41	29.26	25.33	29.89	19.25
NNU_17544	1	0.13	0	0	0.12	0
NNU_17557	1	0.41	0.67	0	0.77	0.18
NNU_17581	1	0.91	0.76	0.46	1.3	0.68
NNU_17591	1	1.64	1.44	1.5	2.07	0.66
NNU_17608	1	4.34	3.85	2.63	4.98	2.4
NNU_17610	1	36.3	23.08	22.62	58.7	4.17
NNU_17615	1	29.3	21.74	14.78	30.78	20.46
NNU_17640	1	38.19	41.98	29.12	49.03	37.34
NNU_17676	1	2.39	1.36	1.48	2.37	1.1
NNU_17690	1	2.1	3.43	2.13	3.47	1.55
NNU_17764	1	9.42	12.63	9.72	13.1	4.69
NNU_17791	1	1.18	0.55	0.38	1.53	0.06
NNU_17821	1	0.75	0.56	0.28	0.63	0.15
NNU_17830	1	0.08	0	0	0.12	0
NNU_17845	1	15.1	14.43	11.97	15.65	12.27
NNU_17848	1	0.32	0.2	0.05	0.3	0.15
NNU_17874	1	3.52	3.27	2.85	4.58	0.94
NNU_17962	1	8.46	8.97	8.55	9.49	7.33
NNU_17978	1	35.56	41.78	35.37	49.88	30.11
NNU_18007	1	1.36	0.79	0.71	1.07	0.48
NNU_18047	1	6.06	5.63	2.31	7.98	2.15
NNU_18049	1	1.06	0.61	0.12	0.72	0.38
NNU_18068	1	2.65	2.91	1.51	2.69	1.35
NNU_18088	1	1.77	2.03	1.45	2.12	1.45
NNU_18103	1	1.85	1.88	1.16	2.29	1.93
NNU_18141	1	9.81	8.8	6.26	8.68	5.22
NNU_18143	1	2.15	1.56	0	2.08	0
NNU_18144	1	5.47	5.88	3.68	6.03	4.03
NNU_18161	1	3.81	4.21	3.24	4.52	3.51
NNU_18182	1	0.3	0.73	0	0.63	0.02
NNU_18186	1	1.13	1.16	0.66	1.06	0.82
NNU_18198	1	17.46	17.11	11.91	22.92	15.91
NNU_18232	1	106.09	139.71	93.1	152.62	51.78
NNU_18242	1	8.11	7.71	5.27	8.21	6.34
NNU_18277	1	2.78	4.54	1.8	4.68	3.54
NNU_18296	1	3.01	2.25	1.38	2.65	1.16
NNU_18321	1	50.09	40.82	18.19	51.88	33.5
NNU_18341	1	1.59	2.02	1.15	2.16	1.09
NNU_18354	1	0.26	0.06	0.18	0.22	0
NNU_18367	1	30.4	23.15	26.48	28.48	19.35
NNU_18406	1	6.9	6.78	4.54	8.28	4.95
NNU_18437	1	1.26	1.23	1.13	1.33	1.07
NNU_18457	1	2.23	2.59	1.01	2.44	1.26
NNU_18458	1	5.25	1.98	1.58	5.11	0.02
NNU_18469	1	2.33	1.96	0.69	2.44	0.86
NNU_18473	1	0.24	0.26	0	0.49	0.03
NNU_18478	1	3.58	5.31	2.87	5.94	4
NNU_18546	1	109.08	109.44	79.46	113.58	100.18
NNU_18549	1	0.62	0.54	0.19	0.94	0.21
NNU_18578	1	19.81	17.8	17.92	20.72	15.54
NNU_18589	1	3.97	3.55	2.8	4.25	2.68
NNU_18604	1	28.15	26.93	28.14	28.94	25.26
NNU_18631	1	0.15	0.26	0.03	0.27	0.06
NNU_18641	1	1.22	0.85	0.59	1.03	0.53
NNU_18653	1	29.62	32.27	20.74	29.69	23.58
NNU_18703	1	0.38	0.59	0.23	0.45	0.13
NNU_18732	1	38.58	35.53	31.29	36.84	28.38
NNU_18739	1	39.4	40.64	34.96	38.69	32.16
NNU_18740	1	0.11	0.17	0.01	0.25	0.07
NNU_18742	1	0.21	0.04	0	0.42	0.03
NNU_18770	1	1.87	1.89	1.33	2.48	1.26
NNU_18809	1	10.51	9.11	6.33	11.05	7.93
NNU_18895	1	3.35	4.86	2.19	4.42	1.53
NNU_18896	1	3.4	2.61	3.1	3.35	2.43
NNU_18908	1	27.99	25.87	25.84	33.68	21.62
NNU_18941	1	0.54	1.05	0.11	0.94	0.69
NNU_18952	1	16.17	13.92	7.72	13.41	9.14
NNU_18961	1	8.66	8.78	6.37	7.94	4.45
NNU_19012	1	4.58	4.21	3.39	4.41	3.55
NNU_19031	1	1.29	1.24	1.36	2.12	0.41
NNU_19040	1	0.8	0.64	0.55	0.65	0.35
NNU_19043	1	5.87	4.56	5.15	6.59	4.58
NNU_19079	1	8.06	9.27	6.35	8.36	6.34
NNU_19087	1	0.16	0.2	0.19	0.28	0.09
NNU_19103	1	5.2	4.68	4.15	5.21	4.33
NNU_19139	1	26.86	25.46	26.42	28.82	20.63
NNU_19142	1	3.01	4.14	2.53	4.15	2.93
NNU_19170	1	4.66	4.67	3.12	6.18	3.99
NNU_19188	1	6.52	5.65	3.6	7.02	5.24
NNU_19193	1	25.61	22.91	8.95	28.68	10.59
NNU_19195	1	0.45	0.63	0.08	0.77	0.34
NNU_19203	1	0.89	1.18	0.63	1.28	0.67
NNU_19221	1	2.49	1.88	0.88	3.02	2.2
NNU_19261	1	9.01	6.27	4.63	8.64	6.1
NNU_19281	1	7.77	8.22	4.23	7.27	4.77
NNU_19289	1	2.96	2.95	1.15	2.55	0.81
NNU_19299	1	8.2	8.52	7.05	8.09	7.31
NNU_19309	1	1.29	1.35	0.42	1.82	0.79
NNU_19322	1	2.16	2.44	1.11	3.44	2.08
NNU_19344	1	44.51	42.44	36.29	42.46	34.22
NNU_19455	1	4.75	4.48	2.8	4.05	1.59
NNU_19467	1	17.8	15.06	9.35	16.83	9.05
NNU_19518	1	13.6	11.31	4.45	15.78	6.41
NNU_19543	1	142.19	113.72	85.87	156.7	44.96
NNU_19550	1	0.28	0.14	0.23	0.38	0.1
NNU_19605	1	0.83	0.59	0.18	0.53	0.04
NNU_19607	1	11.48	9.41	8.93	13.31	5.28
NNU_19608	1	21.27	18.8	15.68	20.24	12.69
NNU_19668	1	3.86	2.73	1.91	3.51	2.14
NNU_19691	1	0.41	0.26	0.08	0.4	0.06
NNU_19701	1	0.89	1.31	0.3	1.09	0.06
NNU_19714	1	11.18	10.76	10	11.92	8.3
NNU_19761	1	0.26	0.04	0	0.34	0
NNU_19777	1	25.71	31.54	17.19	24.92	11.87
NNU_19779	1	5.34	4.08	1.94	5.47	1.43
NNU_19815	1	8.38	9.57	8.41	9.35	7.6
NNU_19819	1	0.48	0.34	0.15	0.4	0.28
NNU_19855	1	14.48	14.15	14.43	19.37	7.52
NNU_19865	1	12.71	12.93	9.42	13.33	11.69
NNU_19896	1	0.32	0.32	0.13	0.31	0.24
NNU_19909	1	0.27	0.28	0	0.2	0
NNU_19919	1	6.07	5.51	5	6.29	5.63
NNU_19961	1	81.01	75.68	70.53	82.38	51.56
NNU_19988	1	9.36	9.27	4.66	10.41	5.11
NNU_20002	1	1.71	0.23	0.02	1.28	0.02
NNU_20006	1	0.25	0.03	0.03	0.28	0.03
NNU_20027	1	6.28	8.7	5.2	8.39	6.15
NNU_20054	1	3.32	2.58	1.42	2.64	2.35
NNU_20092	1	0.5	0.39	0.27	0.4	0.18
NNU_20099	1	3.25	2.96	2.3	3.77	2.51
NNU_20147	1	0.21	0.13	0	0.28	0.16
NNU_20151	1	4.17	3.59	2.15	3.85	3.03
NNU_20154	1	1.05	1.54	0.43	1.15	0.07
NNU_20176	1	6.77	7.02	5.83	7.9	6.55
NNU_20234	1	24.84	23.58	22.13	25.73	23.23
NNU_20237	1	2.49	2.01	0.71	2.07	0.63
NNU_20244	1	2.25	3.32	2.07	3.03	1.13
NNU_20250	1	4.37	5.38	3.43	5.27	2.77
NNU_20275	1	0.38	0.55	0.02	1.02	0
NNU_20306	1	20.55	20.47	14.7	22.73	5.5
NNU_20325	1	0.52	0	0	0.43	0
NNU_20333	1	1031.17	1066.18	1051.9	1521.2	527.89
NNU_20334	1	0.61	0.74	0.57	0.68	0.42
NNU_20340	1	10.02	9.14	7.95	9.6	7.55
NNU_20344	1	0.1	0.1	0	0.24	0
NNU_20349	1	0.17	0.02	0	0.13	0.05
NNU_20373	1	0.83	0.4	0.26	0.69	0.13
NNU_20391	1	0.65	0.24	0.29	0.66	0.23
NNU_20417	1	136.99	126.11	125.27	144.42	122.2
NNU_20456	1	5.14	4.81	1.26	4.86	2.82
NNU_20471	1	1.83	1.87	1.65	2.16	1.44
NNU_20505	1	26.8	17.97	13.35	30.55	21.75
NNU_20515	1	4.08	4.24	3.12	5.99	3.35
NNU_20534	1	14.16	10.6	8.26	10.96	6.84
NNU_20550	1	3.01	3.65	3.26	4.33	0.97
NNU_20551	1	0.72	0.5	0.04	1.84	0.08
NNU_20583	1	34.94	46.69	32.14	50.02	32.59
NNU_20626	1	6.89	6.27	5.28	6.8	4.01
NNU_20633	1	4.63	3.65	3.38	4.01	2.37
NNU_20703	1	0.59	0	0.15	0.52	0.06
NNU_20738	1	4.65	3.5	2.78	3.79	2.69
NNU_20764	1	6.16	7.53	4.66	7.85	4.72
NNU_20767	1	12.64	8.92	9.5	14.38	10.19
NNU_20811	1	2.04	1.64	0.87	1.69	0.63
NNU_20862	1	3.31	2.55	3.17	4.43	1.64
NNU_20873	1	0.53	0.18	0.25	0.83	0.06
NNU_20907	1	75.86	71.75	56.36	71.98	58.43
NNU_20923	1	12.9	10.8	3.06	17.38	12.81
NNU_20938	1	0.6	0.58	0.4	0.73	0.43
NNU_20984	1	22.05	19.3	12.86	24.35	19.73
NNU_20992	1	0.37	0.23	0.22	0.51	0.1
NNU_21005	1	19.6	15.89	9.31	19.33	11.57
NNU_21008	1	0.79	0.66	0.43	0.95	0.43
NNU_21040	1	0.17	0	0.01	0.12	0
NNU_21064	1	0.15	0.16	0.1	0.24	0.12
NNU_21125	1	0.4	0.24	0	0.36	0.06
NNU_21135	1	43.81	39.82	34.2	39.16	30.07
NNU_21172	1	1.52	1.73	0.85	2.07	1.64
NNU_21206	1	18.36	17.65	17.11	18.31	15.61
NNU_21229	1	16.88	14.72	7.5	14.26	9.01
NNU_21237	1	111.52	92.89	52.13	147.15	103.2
NNU_21257	1	4.4	4.78	2.36	6.76	4.39
NNU_21282	1	0.42	0.7	0.08	0.82	0.08
NNU_21297	1	3.88	3.09	1.61	3.37	2.09
NNU_21301	1	3.62	3.32	2.75	4.43	2.19
NNU_21310	1	1.48	1.23	0.65	1.17	0.64
NNU_21318	1	0.16	0	0	0.13	0
NNU_21327	1	2.37	2.08	0.76	2.16	0.53
NNU_21328	1	9.34	7.44	5.9	7.61	4.84
NNU_21380	1	7.47	5.69	4.39	6.49	5.31
NNU_21382	1	20.11	20.22	18.82	20.39	19.19
NNU_21418	1	0.69	0.99	0	0.94	0
NNU_21457	1	7.78	7.14	6.84	7.91	5.8
NNU_21465	1	48.64	39.31	31.96	49.92	43.59
NNU_21479	1	0.9	0.69	0.63	1.19	0.4
NNU_21489	1	17.28	13.24	14.83	16.75	12.61
NNU_21492	1	1.79	1.78	1.05	1.99	0.67
NNU_21511	1	2.62	2.53	2.05	2.75	1.85
NNU_21524	1	39.59	33.02	29.89	36.61	31.43
NNU_21540	1	16.75	13.56	9.81	13.93	9.2
NNU_21549	1	12.39	11.5	8.75	13.81	12.33
NNU_21568	1	18.31	20.28	5.74	30.62	7.53
NNU_21569	1	0.22	0.13	0.05	0.3	0.13
NNU_21570	1	45.31	40.16	23.02	41.05	30.01
NNU_21571	1	18.56	16.27	8.65	17.6	11.85
NNU_21572	1	3.69	3.45	3.62	4.56	2.68
NNU_21588	1	8.53	8.33	8.24	9.18	7.55
NNU_21666	1	5.44	5.39	3.22	5.38	4.25
NNU_21675	1	10.01	11.15	9.45	12.87	2.74
NNU_21680	1	2.51	3.49	1.32	2.95	2.1
NNU_21688	1	0.13	0.16	0.13	0.24	0
NNU_21691	1	0.2	0	0	0.21	0.03
NNU_21698	1	1.47	2	0.65	2.93	0.46
NNU_21702	1	2	2.63	2.26	2.94	1.55
NNU_21753	1	2.85	2.27	2.06	2.62	0.98
NNU_21768	1	3.53	2.99	2.46	3.76	3.11
NNU_21770	1	6.05	6.53	2.72	5.53	4.05
NNU_21819	1	1.05	0	0	1.46	0
NNU_21878	1	1.8	1.54	1.4	1.87	1.39
NNU_21882	1	1.42	2	0.39	1.35	0.27
NNU_21887	1	9.13	9.69	7.28	10.7	9.12
NNU_21926	1	14.74	9.83	3.39	17.59	10.53
NNU_21935	1	22.94	19.56	11.79	25.58	18.92
NNU_21943	1	2.73	1.18	1.83	2.9	0.94
NNU_21970	1	18.94	15.01	12.75	20.13	15.83
NNU_22023	1	13.92	13.55	12.13	14.04	11.29
NNU_22038	1	1.91	1.96	1.58	1.94	1.64
NNU_22042	1	46.01	43.45	33.66	44.66	34.76
NNU_22055	1	2.16	3.01	2.18	3.25	1.77
NNU_22065	1	4.91	4.01	2.93	4.82	3.42
NNU_22081	1	60.39	57.44	45.18	58.09	42.38
NNU_22106	1	32.33	31.85	22.66	34.39	29.47
NNU_22121	1	0.2	0.52	0.16	0.63	0.17
NNU_22123	1	3.29	2.45	1.74	3.41	2.87
NNU_22124	1	41.16	40.87	28.35	44.07	32.66
NNU_22127	1	25.09	25.44	21.25	26.81	23.54
NNU_22133	1	0.08	0.14	0	0.17	0
NNU_22134	1	0.08	0.14	0	0.17	0
NNU_22147	1	15.37	15.55	13.39	15.8	8.67
NNU_22193	1	4.6	4.37	3.07	4.74	3.52
NNU_22200	1	3.41	3.33	0.2	4.67	1.78
NNU_22204	1	1	1.2	0.11	1.65	0.67
NNU_22226	1	1.03	0.8	0.57	0.8	0.22
NNU_22227	1	12.51	13.72	11.44	14.82	8.43
NNU_22301	1	34.37	32.22	25.61	33.36	22.25
NNU_22318	1	15.22	14.56	13.94	19.37	12.26
NNU_22338	1	3.18	2.86	1.82	4.18	1.73
NNU_22345	1	29.58	31.62	25	28.61	21.03
NNU_22346	1	3.29	2.93	1.48	3.4	1.32
NNU_22434	1	81.69	81.85	71.14	100.82	68.34
NNU_22436	1	11.41	9.05	7.11	9.02	4.47
NNU_22460	1	53.04	44.41	39.57	53.1	30.67
NNU_22467	1	0.08	0	0	0.13	0
NNU_22477	1	1.86	1.22	0.91	1.4	0.21
NNU_22532	1	0.13	0	0	0.12	0
NNU_22545	1	0.95	0.42	0.21	1.06	0.57
NNU_22558	1	1.02	1.05	0.64	1.18	0.69
NNU_22578	1	2.05	1.95	0.64	3.58	1.14
NNU_22661	1	3.4	2.61	2.52	3.54	2.33
NNU_22664	1	5.15	4.12	4.61	5.2	2.79
NNU_22704	1	0.34	0.05	0.03	0.24	0.05
NNU_22728	1	38.68	35.94	31.45	34.68	24.72
NNU_22752	1	0.07	0	0	0.13	0
NNU_22765	1	0.14	0.05	0	0.18	0.03
NNU_22801	1	2.51	2.54	1.69	2.34	1.32
NNU_22821	1	2.25	2.59	1.73	2.68	2.39
NNU_22824	1	7.42	7.22	4.4	8.09	7.01
NNU_22851	1	0.21	0.42	0.08	0.7	0
NNU_22856	1	0.68	0.26	0.04	0.59	0.32
NNU_22860	1	2.95	2.8	2.62	3.19	2.11
NNU_22886	1	0.13	0.11	0.01	0.1	0.04
NNU_22904	1	7.95	5.6	5	6.76	3.9
NNU_22922	1	19.93	19.15	16.08	19.44	13.05
NNU_23023	1	0.28	0.32	0.15	0.41	0.13
NNU_23056	1	27.06	19.14	14.7	38.96	15.39
NNU_23067	1	7.69	7.53	4.95	7.03	5.16
NNU_23070	1	15.47	14.63	9.98	16.87	8.87
NNU_23109	1	2.25	2.55	1.74	2.49	1.69
NNU_23129	1	5.68	4.21	3.06	5.27	3.91
NNU_23136	1	0.25	0.25	0.1	0.38	0.16
NNU_23166	1	6.77	7.56	5.33	7.09	3.03
NNU_23179	1	36.09	31.67	24.21	32.22	30.19
NNU_23188	1	21.62	24.43	22.27	25.09	19.82
NNU_23189	1	9.62	9.49	6.81	8.84	6.61
NNU_23194	1	0.18	0.22	0.04	0.21	0.11
NNU_23220	1	0.19	0.19	0.08	0.16	0.06
NNU_23267	1	4.75	5.39	4.42	5.96	4.49
NNU_23306	1	0.83	0.3	0.2	0.69	0.18
NNU_23322	1	0.08	0.06	0	0.15	0
NNU_23326	1	0.15	0.06	0	0.18	0.07
NNU_23327	1	14.82	13.41	12.47	16.63	13.13
NNU_23343	1	1.84	1.99	1.53	2.61	0.72
NNU_23355	1	1.52	1.49	0.9	1.81	1.29
NNU_23371	1	11.04	11.1	8.06	11.32	10.35
NNU_23394	1	45.76	40.21	29.57	39.25	27.87
NNU_23397	1	14.3	14.38	7.62	16.3	10.44
NNU_23429	1	1.44	1.18	0.63	1.72	1.32
NNU_23442	1	90.88	81.97	40.22	74.75	55.35
NNU_23455	1	0.49	0.34	0.18	0.49	0.33
NNU_23457	1	1.24	1.42	1.24	2.6	0.43
NNU_23474	1	19.25	16.31	13.29	17.43	13.74
NNU_23501	1	0.02	0.14	0.02	0.21	0
NNU_23507	1	3.82	2.6	1.94	3.45	2.35
NNU_23528	1	0.56	0.27	0.08	0.43	0.17
NNU_23561	1	6.84	6.29	5.72	7.35	6.61
NNU_23586	1	2.01	0.71	1.65	3.33	0
NNU_23594	1	1.48	1.64	1.21	1.59	1.34
NNU_23602	1	47.93	50.45	46.56	59.18	41.72
NNU_23667	1	1.05	0.24	0.02	1.28	0.75
NNU_23675	1	45.16	34.71	23.1	35.57	28.06
NNU_23691	1	2.38	1.97	1.89	2.43	2
NNU_23742	1	21.79	21.41	19.9	22.38	16.69
NNU_23743	1	5	4.92	3.66	4.69	2.12
NNU_23754	1	0.18	0.04	0	0.11	0
NNU_23761	1	7.68	6.27	6.25	8.01	6.71
NNU_23790	1	60.43	61.32	42.1	55.46	39.94
NNU_23797	1	2.89	2.59	1.73	3.22	2.71
NNU_23804	1	22.37	19.04	16.87	27.81	11.27
NNU_23805	1	0.85	2.47	1	2.14	0
NNU_23807	1	5.32	6.48	3.53	8.2	3.96
NNU_23841	1	16.86	16.66	14.29	20.81	14.12
NNU_23854	1	433.57	351.3	338.22	454.25	170.99
NNU_23864	1	5.41	5.01	4.31	4.9	4.06
NNU_23897	1	2.52	2.57	1.28	2.74	1.14
NNU_23908	1	23.18	19.04	14.26	20.02	18.49
NNU_23943	1	3.21	4.19	2.32	5.25	1.92
NNU_24007	1	0.14	0.26	0.04	0.36	0.04
NNU_24012	1	4.42	5.85	1	4.39	2.02
NNU_24035	1	2.89	1.31	1.87	3.09	1.28
NNU_24071	1	0.86	0.8	0.28	0.65	0
NNU_24083	1	9.65	11.08	8.76	10.87	10.07
NNU_24103	1	8.43	9.83	6.87	8.54	6.38
NNU_24160	1	16.58	22.7	18.45	23.65	13.24
NNU_24165	1	3.06	3.07	1.81	3.51	1.85
NNU_24166	1	0.67	0.71	0.59	0.87	0.29
NNU_24167	1	5.78	4.43	3.9	6.02	1.84
NNU_24176	1	0.27	0	0	0.19	0
NNU_24187	1	4.42	3.64	2.44	3.93	3.33
NNU_24189	1	27.1	25.08	21.13	24.79	15.38
NNU_24191	1	742.06	618.77	452.05	689.44	372.19
NNU_24204	1	328.29	397.79	332.67	378.76	273.43
NNU_24215	1	0.09	0.02	0.02	0.18	0.01
NNU_24230	1	7.93	7.27	6.42	9.45	6.56
NNU_24238	1	49.89	55.9	51.14	58.49	47.74
NNU_24239	1	4.51	3.56	3.38	4.62	2.78
NNU_24268	1	11.86	9.62	9.81	12.5	8.95
NNU_24292	1	0.59	0.08	0.23	0.71	0.19
NNU_24323	1	21.54	20.65	14.43	24.29	21.26
NNU_24371	1	10.58	8.73	5.31	9.61	6.09
NNU_24376	1	0.28	0	0.12	0.35	0
NNU_24382	1	0.17	0.07	0	0.16	0.06
NNU_24387	1	527.02	506.72	443.21	664.32	463.51
NNU_24415	1	0.14	0.09	0	0.19	0
NNU_24428	1	7.78	9.06	6.14	8.36	7.27
NNU_24429	1	5.35	5.77	4.36	5.56	4.59
NNU_24448	1	4.2	4.83	3.13	4.64	3.7
NNU_24450	1	69.66	69.85	45.83	77.58	48.93
NNU_24466	1	6.35	6.46	5.56	6.82	4.72
NNU_24554	1	2.29	1.91	1.99	2.24	2.01
NNU_24590	1	17.95	19.41	16.89	19.16	16.88
NNU_24593	1	3.05	3.6	2.53	3.27	2.29
NNU_24628	1	15.64	14.37	11.52	15.32	9.82
NNU_24665	1	49.2	50.65	33.3	48.6	35.29
NNU_24693	1	1.68	0.97	0	1.79	0
NNU_24695	1	13.57	15.57	7.71	15.3	9.42
NNU_24721	1	0.92	0	0.29	0.87	0
NNU_24764	1	0.19	0	0.12	0.19	0.04
NNU_24820	1	11.85	10.12	8.76	12.3	10.27
NNU_24829	1	6.73	5.92	4.97	6.98	3.79
NNU_24873	1	13.77	12.46	9.38	12.73	7.22
NNU_24952	1	15.25	14.67	12.7	16.3	14.46
NNU_25004	1	13.47	12.29	9.86	15.59	11.46
NNU_25006	1	1.73	1.64	1.31	1.6	0.75
NNU_25014	1	1.71	2	0.45	1.92	1.37
NNU_25016	1	1.12	1.01	0.74	0.95	0.55
NNU_25035	1	2.6	1.87	0.83	1.94	1.53
NNU_25051	1	30.71	22.49	10.67	27.1	22.74
NNU_25083	1	4.72	4.04	2.83	4.64	3.17
NNU_25106	1	0.08	0.14	0	0.18	0.1
NNU_25131	1	0.59	0.41	0	0.43	0.1
NNU_25136	1	4.34	4.78	3.87	5.12	4.16
NNU_25143	1	5.99	5.71	4.79	6.99	5.57
NNU_25172	1	6.74	7.4	5.74	7.8	6.98
NNU_25188	1	11.52	10.2	7.38	14.16	9.24
NNU_25204	1	19.86	12.53	14.47	25.23	10.1
NNU_25235	1	53.76	59.4	40.62	53.97	43.37
NNU_25262	1	1.54	1.79	0.96	2.22	1.27
NNU_25289	1	1.05	1.12	0.35	1.05	0.62
NNU_25318	1	3.89	2.87	1.22	5.16	1.52
NNU_25323	1	0.31	0.51	0.21	0.67	0.16
NNU_25337	1	1.86	1.76	0.82	2.02	1.25
NNU_25347	1	7.75	8.01	2.64	6.69	4.26
NNU_25357	1	6.13	5.36	4.17	5.59	4.88
NNU_25390	1	8.29	7.68	5.64	8.23	6.73
NNU_25393	1	0.25	0.49	0	0.67	0.17
NNU_25419	1	0.24	0.31	0.14	0.44	0.09
NNU_25425	1	8.56	5.62	3.28	11.48	7.47
NNU_25486	1	2.65	3.13	2.13	2.67	1.63
NNU_25502	1	12.71	15.36	13.54	16.82	7.64
NNU_25503	1	1.26	1.15	0.8	1.48	0.1
NNU_25534	1	2.46	1.81	1.1	2.6	1.37
NNU_25555	1	2.27	2.9	1.31	2.63	0.14
NNU_25558	1	34.7	52.94	17.12	49.3	24.89
NNU_25559	1	2.66	2.95	2.4	3.03	2.35
NNU_25574	1	17.58	12.81	9.79	18.35	11.07
NNU_25590	1	6.56	5.61	4.73	8.68	2.34
NNU_25635	1	24.15	23.84	19.41	23.75	22.15
NNU_25644	1	0.97	1.23	0.76	1.07	0.62
NNU_25655	1	4.48	3.91	1.61	3.65	1.66
NNU_25661	1	3.63	2.17	2.06	3.31	2.24
NNU_25666	1	21.04	21.8	15.2	25.41	20.33
NNU_25678	1	0.64	0.75	0.34	0.62	0.23
NNU_25702	1	7.36	5.92	5.15	6.77	3.25
NNU_25716	1	0.64	0.35	0.41	0.7	0.2
NNU_25723	1	19.02	19.04	18.24	20.63	16.28
NNU_25735	1	21.78	20.46	17.73	20.96	19.81
NNU_25761	1	10.5	8.78	5.62	10.19	7.13
NNU_25796	1	110.22	115.79	87.44	111.32	76.13
NNU_25811	1	0.23	0.15	0	0.46	0.01
NNU_25816	1	4.86	4.51	4.58	5.87	3.41
NNU_25849	1	30.16	25.82	15.17	32.77	20.19
NNU_25850	1	28.79	30.06	15.43	40.99	26.17
NNU_25869	1	20.23	16.64	14.08	22.12	17.35
NNU_25926	1	0.27	0.1	0.02	0.22	0
NNU_25954	1	153.63	151.96	84.51	155.1	70.27
NNU_25975	1	0.2	0	0.02	0.31	0.02
NNU_25997	1	16.76	13.83	11.43	16.18	12.21
NNU_26000	1	0.25	0.38	0.18	0.42	0.17
NNU_26004	1	6.07	6.01	5.24	5.9	4.52
NNU_26067	1	1.4	1.38	1.17	2.13	0.75
NNU_26094	1	0.85	0.62	0.89	1.06	0.44
NNU_26102	1	22.85	22.14	17.44	22.29	16.7
NNU_26119	1	11.55	11.76	8.72	11.45	8.47
NNU_26133	1	9.54	9.06	4.82	8.69	6.07
NNU_26217	1	4.27	4.38	2.61	4.88	1.81
NNU_26228	1	24.93	23.46	19.08	28.57	13
NNU_26249	1	2.93	2.55	1.55	2.71	1.41
NNU_26253	1	21.12	18.5	16.07	20.53	18.78
NNU_26276	1	1.82	1.5	0.35	1.51	0.79
NNU_26288	1	0.21	0.06	0	0.13	0
NNU_26293	1	0.88	0.86	0.57	1.06	0.83
NNU_26311	1	23.4	21.68	15.19	20.9	16.86
NNU_26350	1	65.87	52.77	24.34	67.11	36.5
NNU_26382	1	7.81	9.51	6.46	8.99	7.98
NNU_26403	1	5.34	5.64	5.92	6.76	3.96
NNU_26420	1	7.71	6.96	6.3	7.63	7.1
NNU_26446	1	2.33	1.85	2.06	3	1.43
NNU_26453	1	2.24	1.92	1.61	2	1.02
NNU_26520	1	44.81	46.33	37.01	44.5	26.57
NNU_26528	1	0.08	0.13	0.05	0.13	0
NNU_26530	1	0.1	0	0	0.12	0
NNU_26547	1	0.9	0.85	0.71	1.41	0.6
NNU_26554	1	12.93	10.92	4.46	15.56	11.1
NNU_26591	1	1.83	1.41	0.54	2.09	1.32
NNU_26603	1	15.48	17.64	11.45	19.66	15.56
NNU_26618	1	44.36	24.63	10.98	28.53	9.12
NNU_26620	1	10.75	7.36	4.49	8.11	3.9
NNU_26678	1	3.79	3.2	0.08	4.99	2.68
NNU_00001	2	0	0.71	0.18	0.64	0.73
NNU_00012	2	0.96	2.32	0.8	1.43	14.02
NNU_00015	2	0	0.03	0.37	0.36	0.76
NNU_00019	2	3.56	3.27	5.14	27.57	52.83
NNU_00036	2	0	0.35	0	0.33	0.73
NNU_00041	2	4.82	5.15	4.39	5.52	7
NNU_00043	2	0	0.18	0.12	0.25	0.54
NNU_00047	2	0.62	0.2	0.51	1.33	24.86
NNU_00093	2	2.59	2.25	2.46	6.9	17.55
NNU_00096	2	0.06	0.06	0.1	0.66	0.99
NNU_00099	2	0.42	0.23	0.37	0.47	1.49
NNU_00104	2	0.05	0	0	0.15	0.95
NNU_00123	2	0	1.16	0	0	1.43
NNU_00124	2	1.99	2.01	2.1	2.71	3.38
NNU_00131	2	4.51	4.24	2.95	23.95	40.34
NNU_00133	2	7.17	6.71	8.19	16.28	18.05
NNU_00139	2	1.84	0	0.21	0	3.39
NNU_00158	2	0.17	0.65	0.47	0.67	1.41
NNU_00159	2	0.06	0.18	0.06	0.03	0.25
NNU_00162	2	0	0.73	0	0.06	1.18
NNU_00172	2	0.58	0.69	1.01	1.08	2.47
NNU_00180	2	0.39	0	0	0.32	1.8
NNU_00197	2	0	0.13	0	0.06	0.26
NNU_00206	2	0.87	1.05	3.54	1.53	5.78
NNU_00207	2	14.03	12.56	13.71	12.41	16.46
NNU_00215	2	0	0.08	0.2	0.14	0.3
NNU_00220	2	0.3	0.57	0.98	1.34	9.27
NNU_00222	2	0.17	0.14	1.89	1.11	2.19
NNU_00226	2	0.62	0.54	1.16	1.72	12.38
NNU_00244	2	1.78	2.47	2.36	16.07	23.66
NNU_00271	2	8.34	11.75	5.91	9.53	15.9
NNU_00281	2	6.13	7.88	8.08	7.98	9.25
NNU_00284	2	0.45	0.69	0.56	2.57	3.6
NNU_00285	2	0	0	0.18	0.12	0.86
NNU_00294	2	0.51	0.68	0	2.14	2.67
NNU_00301	2	0.39	0.85	1.21	0.54	1.35
NNU_00302	2	1.21	1.28	2.61	1.97	4.03
NNU_00303	2	0.62	0.69	0.75	0.33	0.88
NNU_00345	2	0.06	0.12	0.1	0.14	0.22
NNU_00346	2	11.72	11.22	12.06	16.73	21.94
NNU_00350	2	4.57	3.29	4.17	4	5.15
NNU_00353	2	0	0.5	0	0	2.23
NNU_00355	2	0.68	0.35	1.11	0.38	1.94
NNU_00358	2	0	0	0.2	0	0.83
NNU_00363	2	1.35	1	1.37	1.65	1.92
NNU_00376	2	0.32	0.8	1.25	1.96	4.06
NNU_00380	2	0.02	0	0.02	0.15	10.3
NNU_00392	2	1.09	0.83	1.14	1.06	1.75
NNU_00399	2	0	0	0	0.46	0.68
NNU_00407	2	1.64	2.26	1.97	5.6	8.88
NNU_00408	2	4.07	4.13	2.76	2.87	6.67
NNU_00412	2	1.74	1.02	1.22	0.87	2.25
NNU_00415	2	1.05	0.45	0.42	3.13	4.38
NNU_00416	2	2.07	1.05	0.67	4.54	10.01
NNU_00424	2	0.78	0.49	2.63	3.07	43.22
NNU_00426	2	1.02	0.78	1.71	1.16	2.14
NNU_00427	2	0.5	0.35	0.33	0.22	0.81
NNU_00432	2	1.63	1.15	1.16	10.97	14.66
NNU_00437	2	0.44	0.5	0.4	0.51	1.9
NNU_00439	2	2.95	1.07	0.34	2.63	15.47
NNU_00444	2	0	0.01	0	0.09	0.57
NNU_00447	2	6.57	6.9	6.06	16.59	18.06
NNU_00461	2	1.53	0.59	0.69	1.42	27.32
NNU_00489	2	8.18	3.25	2.71	13.13	15.15
NNU_00499	2	2.26	1.24	0.22	4.01	10.5
NNU_00505	2	0.26	0.13	0.07	0.24	0.56
NNU_00515	2	0	0.14	0	0.06	0.2
NNU_00517	2	1.79	2.43	2.62	5.19	19.64
NNU_00518	2	0.62	1.53	1	1.36	1.54
NNU_00527	2	1.85	4.11	5.33	4.61	10.65
NNU_00531	2	7.15	6.67	5.61	13.44	117.59
NNU_00532	2	0	0	0	0.04	0.29
NNU_00550	2	0.06	0.16	0.12	0.1	0.19
NNU_00553	2	0	0	0.04	0.22	0.43
NNU_00560	2	0.17	0.16	0.14	0.75	1.61
NNU_00569	2	0.18	0.14	0.16	0.01	0.5
NNU_00571	2	21.88	29.05	17.85	27.89	45.26
NNU_00576	2	0.8	1	0.5	2.91	3.71
NNU_00586	2	15.87	6.35	6.85	14.06	38.48
NNU_00589	2	1.46	1.67	1.72	2.83	3.38
NNU_00598	2	0	0.12	0.09	0	0.15
NNU_00599	2	0.06	0.21	0.02	0.17	0.25
NNU_00610	2	1.46	1.65	2.21	2.55	4.06
NNU_00623	2	9.81	10.9	9.86	13.58	19.31
NNU_00627	2	7.01	9.37	7.87	9.94	12.05
NNU_00628	2	0.49	0.89	1.13	0.76	2.92
NNU_00631	2	5.11	6.18	8.43	8.29	19.84
NNU_00634	2	0	0	0	0	0.42
NNU_00653	2	0.61	0.6	2.79	3.29	4.63
NNU_00692	2	0	0	0.02	0	0.22
NNU_00695	2	0	0	0	0.26	0.79
NNU_00704	2	2.68	3.87	3.84	4.48	7.02
NNU_00705	2	0	0.52	0.03	0.22	0.58
NNU_00712	2	0	0	0.05	0	0.31
NNU_00713	2	0	0	0.09	0	0.1
NNU_00717	2	1.06	1.53	0.87	4.93	22.44
NNU_00722	2	3.61	3.46	3	3.85	4.58
NNU_00727	2	0.03	0.03	0.03	0	0.17
NNU_00736	2	7.7	6.8	6.67	6.63	9.19
NNU_00745	2	8.09	3.55	3.63	37.26	190.18
NNU_00755	2	0.41	0.23	0.13	1	2.99
NNU_00759	2	3.09	4.33	1.97	3.66	8.3
NNU_00774	2	4.31	2.61	1.67	3.7	53.45
NNU_00776	2	0.13	0.16	0.11	0.01	0.24
NNU_00781	2	28.76	24.96	24.52	43.28	84.29
NNU_00783	2	0.05	0	0	0.15	0.21
NNU_00794	2	1.71	1.11	2.17	3.09	3.37
NNU_00804	2	0.11	0.14	0.2	0.26	0.3
NNU_00806	2	1.69	1.54	1.45	2.52	3.4
NNU_00816	2	56.51	64.48	69.87	103.97	146.81
NNU_00823	2	2.6	5.39	9.77	26.44	102.62
NNU_00835	2	0	0	0	0	0.15
NNU_00836	2	0.33	0.31	0.25	0.33	0.53
NNU_00844	2	3.71	3.97	2.93	4.09	5.81
NNU_00873	2	0.04	0	0	0.04	0.79
NNU_00898	2	0	0	0	0.57	1.29
NNU_00901	2	0.36	2.01	1.43	1.94	3.4
NNU_00910	2	0.98	0.76	0.86	1.04	1.31
NNU_00923	2	0	0.42	0.25	0.38	0.49
NNU_00948	2	11.5	13.36	13.54	12.88	18.78
NNU_00949	2	6.21	5.8	1.2	8.38	14.36
NNU_00976	2	0.02	0.19	0	0	0.6
NNU_00984	2	18.9	19.01	26.11	24.62	81.66
NNU_00987	2	0.08	0.07	0.02	0.05	0.16
NNU_00992	2	3.58	4.51	4.3	7.61	44.87
NNU_00997	2	0.87	0.79	0.75	3.91	5.34
NNU_01010	2	0.09	0.94	0.62	0.95	1.2
NNU_01019	2	2.28	1.42	0.74	1.66	28.45
NNU_01024	2	1.36	1.87	1.35	2.27	4.83
NNU_01027	2	0.23	0.32	0.34	0.27	0.45
NNU_01037	2	0	0	0.03	0	0.32
NNU_01060	2	5.98	5.59	4.84	5.97	7.75
NNU_01064	2	5.7	10.16	6.69	18.43	36.98
NNU_01074	2	33.49	42.01	58.26	97.91	142.54
NNU_01077	2	2.24	2.1	3.42	5.13	11.19
NNU_01080	2	124.65	133.14	198.75	215.02	250.61
NNU_01086	2	7.92	8.87	14.61	12.26	38.23
NNU_01094	2	0.3	0.23	0.21	0.37	0.7
NNU_01134	2	0	0	0	0	0.18
NNU_01137	2	0	0	0.33	0	0.59
NNU_01139	2	0.06	0	0	0	0.73
NNU_01146	2	6.13	6.21	6.65	6.51	14.87
NNU_01156	2	0.49	0.3	0.31	1.08	1.28
NNU_01176	2	1.61	2.16	1.74	2.56	9.15
NNU_01185	2	5.19	5.01	4.36	7.4	55.05
NNU_01187	2	0.59	0.22	0.09	1.01	1.36
NNU_01191	2	4.33	5.89	4.93	7.24	10.65
NNU_01204	2	1.63	1.32	1.4	0.71	5.85
NNU_01211	2	1.37	1.34	1.93	7.85	58.22
NNU_01216	2	0	0.05	0.27	0.09	0.28
NNU_01228	2	30.27	28.57	23.13	40.92	44.7
NNU_01238	2	2.41	0.43	0.04	0.83	13
NNU_01243	2	0	0	0	0	0.28
NNU_01245	2	0	0.03	0	0	0.42
NNU_01258	2	0.51	1.26	0.41	2.07	8.71
NNU_01268	2	5.16	3.19	5.03	4.21	6.83
NNU_01269	2	0.28	0.38	0.44	0.4	1.27
NNU_01281	2	0.06	0.13	0.06	0.12	0.26
NNU_01292	2	0.16	0.06	0.03	0	0.39
NNU_01295	2	0.63	1.82	0.7	2.26	4.22
NNU_01298	2	4.01	4.42	8.31	12.02	45.56
NNU_01300	2	1.67	1	1.21	1.47	13.81
NNU_01310	2	0.08	0	0.08	0	1.13
NNU_01311	2	0.5	0.27	0.21	0.13	0.8
NNU_01319	2	1.76	1.8	1.94	4.59	5.15
NNU_01320	2	0.88	0.49	0.44	1.67	3.05
NNU_01330	2	0.04	0.06	0.01	0.33	0.44
NNU_01334	2	6.38	9.03	8.77	15.57	22.29
NNU_01337	2	0	0	0.1	0	0.26
NNU_01359	2	2.29	1.73	4.49	4.54	5.26
NNU_01367	2	0.14	0.12	0.13	0.51	1.82
NNU_01375	2	0	0	0.21	0.1	0.3
NNU_01378	2	0.24	0.05	0.04	0.06	1.21
NNU_01384	2	0	0	0	0.06	0.7
NNU_01385	2	2.03	2.13	1.33	2.43	3.55
NNU_01428	2	3.98	5.2	2.52	6.05	8.75
NNU_01436	2	0.91	1.5	1.25	0.96	3.01
NNU_01444	2	0.03	0	0	0.02	0.53
NNU_01447	2	2.8	2.52	7.82	22.22	34.88
NNU_01456	2	28.57	20.92	72.99	61.49	133.11
NNU_01461	2	0	0	0	0.2	0.35
NNU_01465	2	0.43	0.09	0.17	1.74	4.52
NNU_01481	2	7.55	11.6	8.54	28.84	48.37
NNU_01484	2	0.14	0.06	0.38	0.34	0.43
NNU_01489	2	0.6	0.21	0.16	2.2	16.78
NNU_01495	2	0.08	0	0.06	0.06	0.27
NNU_01508	2	0	0.16	0	0	0.34
NNU_01526	2	33.24	36.66	39.73	36.73	41.03
NNU_01538	2	2.8	1.98	1.14	5.8	7.78
NNU_01539	2	0	0	0	0	0.17
NNU_01541	2	0.46	0.23	0	0.66	1.26
NNU_01543	2	0	0.02	0	0.07	0.73
NNU_01544	2	4.42	4.42	6.18	9.32	10.13
NNU_01546	2	0	0	0	0	0.15
NNU_01549	2	12.34	11.1	14.19	17.09	19.15
NNU_01552	2	0.02	0.09	0.06	0.44	1.03
NNU_01557	2	0.24	0	0	0	3.46
NNU_01559	2	13.73	10.16	14.63	12.22	16.6
NNU_01575	2	0.03	0	0.02	0.03	0.24
NNU_01581	2	0.87	0.65	1.25	1	2.85
NNU_01585	2	0.48	0.27	0.45	2.76	5.52
NNU_01591	2	0.01	0	0.08	0.23	0.31
NNU_01618	2	7.85	8.79	8.16	9.34	9.97
NNU_01621	2	0.29	0.21	0.16	0.7	0.86
NNU_01629	2	0.07	0.09	0.11	0.19	0.93
NNU_01632	2	0	0	0	0	1.06
NNU_01641	2	0.16	0.11	0.49	0.66	11.65
NNU_01645	2	0.44	0.44	0.13	0.87	3.11
NNU_01651	2	0.05	0	0.23	0.11	0.62
NNU_01652	2	6.26	2.76	3.2	6.12	33.48
NNU_01654	2	0.85	0.46	0.57	0	1.42
NNU_01655	2	0.55	0.43	0.36	0.45	1.65
NNU_01659	2	0.83	0.83	1.73	1.84	4.36
NNU_01664	2	0.09	0.15	0.6	1.98	6.83
NNU_01668	2	0	0	0	0	0.17
NNU_01683	2	0.05	0	0	0	0.43
NNU_01692	2	2.5	1.11	0.35	2.45	4.93
NNU_01704	2	0.41	0	0	0	1.19
NNU_01712	2	1.07	0.96	2.14	2.52	3.43
NNU_01730	2	0.41	0.57	0.25	1.73	8.95
NNU_01735	2	0	0	0.03	0.03	0.2
NNU_01737	2	0.12	0.44	0.45	0.37	0.47
NNU_01740	2	0.03	0.1	0	0.18	0.54
NNU_01759	2	0.1	0.34	0.17	0	1.05
NNU_01764	2	1.93	0	0.71	3.8	13.18
NNU_01766	2	0	0	0	0	0.47
NNU_01778	2	98.49	95.03	70.76	119.97	186.32
NNU_01781	2	1.77	1.94	0.51	1.79	4.07
NNU_01794	2	0.14	0.14	0.11	0.03	0.26
NNU_01795	2	63.91	72.69	59.06	67.08	82.4
NNU_01818	2	0.24	0.35	0.39	0.11	0.61
NNU_01825	2	0.13	0.24	0.22	0.29	0.62
NNU_01828	2	10.08	11.81	10.63	11.9	13.84
NNU_01834	2	0.19	0.33	0.18	0.91	1.04
NNU_01845	2	2.76	2.31	4.75	5.34	6.15
NNU_01846	2	0.03	0.33	0.08	0.62	0.98
NNU_01856	2	0.7	0.53	0.31	0.55	1.32
NNU_01870	2	0.68	0.41	0.75	0.63	0.81
NNU_01876	2	2.04	1.75	0.61	4.04	13.96
NNU_01881	2	26.88	34.04	26.57	27.59	36.01
NNU_01893	2	0	0	0	0	0.29
NNU_01910	2	0	0	0	0.06	0.52
NNU_01924	2	0.34	0.68	6.41	34.52	68.74
NNU_01944	2	0.35	0.12	0.12	0.21	1.16
NNU_01950	2	24.76	26.44	26.83	27.03	32.2
NNU_01952	2	0	0	0	0.08	0.37
NNU_01956	2	0.33	0.43	0.24	0.37	0.52
NNU_01962	2	2.15	1.44	1.84	2.4	3.01
NNU_01982	2	174.03	161.17	94.18	189.53	284.95
NNU_01991	2	0.41	0.15	0.48	0.05	0.66
NNU_02007	2	0	0	0	0	0.3
NNU_02028	2	0.57	0.6	0.31	1.94	11.48
NNU_02031	2	0.05	0.32	0.04	0.28	0.51
NNU_02034	2	1.28	1.42	1.51	2.71	3.36
NNU_02038	2	0.14	0	0.26	0	0.49
NNU_02057	2	27.9	22.2	19.13	25.67	36.35
NNU_02065	2	25.22	18.12	21.22	21.06	33.81
NNU_02072	2	61.64	29.19	14.49	72.54	140.64
NNU_02073	2	0.08	0	0	0.03	0.24
NNU_02082	2	10.34	9.09	9.64	10.48	12.04
NNU_02096	2	0.08	0.47	0.55	0.48	2.32
NNU_02103	2	0.36	0	0	0.22	1.24
NNU_02109	2	7.64	6.99	8.01	10.22	10.7
NNU_02112	2	1.44	2.83	2.04	2.67	6.54
NNU_02114	2	0	0.13	0.32	0.21	0.4
NNU_02115	2	2.18	3	3.92	2.86	4.81
NNU_02125	2	0	0	0	0	0.12
NNU_02136	2	0	0	0.01	0.05	0.19
NNU_02141	2	15.66	14.8	11.5	16.17	21.85
NNU_02142	2	0.08	0	0.03	0	0.15
NNU_02144	2	0.14	0.45	0.09	0.27	1.09
NNU_02145	2	2.62	1.7	1.56	32	287.01
NNU_02149	2	0	0.03	0	0.02	0.19
NNU_02158	2	3.15	3.72	3.11	1.23	15.8
NNU_02159	2	0.01	0	0.01	0.04	0.25
NNU_02170	2	0	0.66	0	0.3	1.01
NNU_02174	2	0	0.6	0	0.35	1.25
NNU_02178	2	0.18	0.19	0.24	0.36	0.45
NNU_02179	2	8.18	8.31	6.28	9.12	11.44
NNU_02186	2	41.27	42.09	38.35	57.47	59.03
NNU_02206	2	0	0	0	0	0.27
NNU_02211	2	8.97	6.94	18.26	27	56.25
NNU_02213	2	0	0	0	0	0.44
NNU_02220	2	15.41	12.02	11.95	18.07	21.68
NNU_02222	2	13.07	9.48	9.03	14.96	27.63
NNU_02233	2	0.42	0.09	0.02	0.06	0.8
NNU_02235	2	6.14	6.14	6.26	11.53	19.08
NNU_02242	2	4.7	5.76	4.58	6.66	9.55
NNU_02246	2	6.41	6.13	5.9	8.37	14.33
NNU_02285	2	0.26	0.39	0.18	0.04	0.56
NNU_02286	2	10.06	8.99	4.65	4.55	29.96
NNU_02288	2	0.84	1.45	1.49	1.17	2.72
NNU_02293	2	0	0	0.07	0	0.22
NNU_02300	2	32.69	40.4	59.56	40.66	65.35
NNU_02304	2	0.23	0.06	0.03	0.04	0.47
NNU_02312	2	0	0	0	0.05	0.31
NNU_02315	2	0	0.04	0	0.01	0.12
NNU_02320	2	2.96	2.52	0.7	3.69	25.59
NNU_02321	2	0	0	0	0	0.22
NNU_02323	2	0	0.12	0.23	0	0.61
NNU_02325	2	5.82	6.94	4.94	8.9	9.88
NNU_02340	2	2.55	1.31	0.57	1.76	5
NNU_02341	2	3.54	1.87	2.49	2.95	4.75
NNU_02352	2	0	0	0	0.09	0.5
NNU_02361	2	1.34	0.99	0.46	2.18	2.45
NNU_02365	2	0.31	0.31	0.36	0.06	0.38
NNU_02370	2	10.38	9.46	11.15	11.3	46.4
NNU_02378	2	6.31	5.19	5.16	14.32	16.06
NNU_02391	2	2.72	0.13	0.14	4.89	34.64
NNU_02396	2	0.03	0.13	0.1	0.03	0.17
NNU_02397	2	0.14	0	0.03	0.1	0.25
NNU_02400	2	2.62	2.09	6.32	7.51	20.54
NNU_02406	2	0.52	1.32	0.96	0.48	1.51
NNU_02408	2	0.08	0	0	0.22	0.4
NNU_02413	2	0.52	0.63	0.31	1.05	2.44
NNU_02415	2	0.59	0.77	0.69	2.5	11.99
NNU_02417	2	9.67	9.39	6.71	11.93	15.06
NNU_02418	2	0	0	0.27	0.43	1.25
NNU_02423	2	0.04	0	0.02	0.66	0.8
NNU_02424	2	0.26	0.04	0.02	1	4.09
NNU_02430	2	4.46	4.73	7.21	9.21	9.88
NNU_02448	2	1.31	1.05	1.34	1.45	2.54
NNU_02459	2	0.14	0.2	0.48	0.21	1.46
NNU_02463	2	3.29	5.86	3.81	6.05	7
NNU_02464	2	110.53	93.35	91.5	131.42	331.23
NNU_02465	2	0	0	0.25	1.41	1.83
NNU_02468	2	4.46	3.41	3.19	5.33	6.41
NNU_02469	2	1.43	0.43	0.61	0.77	3.67
NNU_02472	2	2.9	2.86	2.11	1.99	16.69
NNU_02477	2	2.63	3.78	2.82	3.1	4
NNU_02479	2	111.65	122.73	106.28	89.44	135.33
NNU_02487	2	1.32	0.49	0.46	9.3	28.01
NNU_02488	2	5.4	2.29	3.16	20.36	54.28
NNU_02499	2	0.72	1.43	0.89	1.39	2.36
NNU_02504	2	0.22	0.17	0.23	0.12	0.26
NNU_02505	2	19.15	14.77	15.58	20.39	22.2
NNU_02517	2	6.17	6.92	5.87	8.29	8.5
NNU_02519	2	0.53	0.28	0.11	0.83	2.84
NNU_02521	2	0.11	0.17	0.07	0.15	0.63
NNU_02540	2	0	0.32	0.26	0.23	0.37
NNU_02559	2	0.71	1.05	0.69	0.66	2.7
NNU_02564	2	0.94	1.49	1.34	1.75	2.02
NNU_02567	2	0.07	0	0.14	0	0.57
NNU_02580	2	87.43	88.42	71.08	74.84	186.45
NNU_02585	2	0	0	0	0	0.46
NNU_02587	2	1.91	3.32	5.56	5.84	22.66
NNU_02589	2	4.31	4.65	3.99	5.4	6.01
NNU_02612	2	9.92	9.85	7.47	10.89	37.2
NNU_02619	2	28.34	23.29	21.29	37.94	70.96
NNU_02653	2	0.68	0.27	2.33	1.96	5.92
NNU_02668	2	0	0	0	0	0.14
NNU_02687	2	0.38	0.6	1.47	1.98	2.39
NNU_02690	2	0.19	0.25	0.18	0.23	0.34
NNU_02699	2	0.09	0.07	0.12	0	0.19
NNU_02709	2	0	0	0	0.34	0.72
NNU_02734	2	3.28	1	0.76	6.96	16.05
NNU_02739	2	7.06	7.11	7.06	7.89	8.8
NNU_02740	2	0.95	0.58	0.72	0.42	7.21
NNU_02742	2	5.76	8.4	9.23	8.96	40.02
NNU_02751	2	0	0.06	0	0.04	0.18
NNU_02759	2	0.1	0	0	1.22	23.02
NNU_02768	2	0.33	0.32	0.16	1.08	4.06
NNU_02773	2	1.35	0	1.77	0.57	1.99
NNU_02777	2	4.79	4.67	4.57	3.6	10.52
NNU_02791	2	1.34	1.52	1.32	1.36	2.01
NNU_02811	2	0.05	0	0	0.19	0.33
NNU_02819	2	0.74	0.66	0.46	0.74	1.12
NNU_02837	2	0.91	1.7	1.37	1.28	1.72
NNU_02846	2	60.9	45.46	28.08	102.09	199.9
NNU_02851	2	14.99	13.06	11.62	19.78	20.17
NNU_02852	2	10.96	12.07	22.9	18.29	36.98
NNU_02856	2	0.12	0.23	0.07	0.43	5.25
NNU_02864	2	1.4	0.41	1.15	2.94	11.47
NNU_02866	2	0.11	0.02	0.01	0	0.24
NNU_02876	2	0.07	0	0	0	6.14
NNU_02886	2	8.41	7.4	6.94	7.71	9.96
NNU_02889	2	0	0	0	0.08	1.04
NNU_02897	2	0.16	0.07	0.17	0.07	0.4
NNU_02940	2	8.99	11.65	4.91	5.16	22.18
NNU_02945	2	0	0	0.85	0.63	1.09
NNU_02973	2	6.83	6.61	3.75	6.41	18.01
NNU_02984	2	2.05	0.18	0.51	1.68	5.09
NNU_02999	2	0.69	1.13	1.06	18.99	206.99
NNU_03000	2	0.06	0.13	2.81	2.28	4.28
NNU_03005	2	0.06	0	0	0.22	0.34
NNU_03007	2	0	0.04	0.18	1.41	242.74
NNU_03018	2	48.72	32.12	24.15	64.99	72.32
NNU_03019	2	0.68	0.32	0.76	1.41	2.36
NNU_03020	2	0	0.11	0	0	0.25
NNU_03033	2	17.79	15.8	10.23	20.71	30.56
NNU_03046	2	15.16	14.85	14.76	17.61	18.2
NNU_03058	2	0.21	0	0	0.08	0.53
NNU_03060	2	0.1	0	0.12	0.09	0.24
NNU_03068	2	7.82	7.59	9.03	7.59	10.29
NNU_03072	2	8.8	13.4	12.34	11.72	25.13
NNU_03090	2	0.09	0.06	0.03	0.42	0.68
NNU_03092	2	0.12	0	0.04	3.85	5.66
NNU_03097	2	0	0.04	0.11	0.06	0.2
NNU_03099	2	0.12	0.17	0.14	0	0.34
NNU_03102	2	0.37	0.22	0.44	2.15	10.82
NNU_03104	2	3.45	3.28	3.07	4.6	5.01
NNU_03112	2	0	0	0	0	0.13
NNU_03120	2	0.4	0.37	0.81	3.02	8.78
NNU_03126	2	93.09	105.22	74.75	103.05	170.5
NNU_03130	2	0.09	0.07	0	0.06	0.22
NNU_03131	2	3.2	4.17	4.43	4.97	7.24
NNU_03134	2	0	0	0	0.08	0.23
NNU_03160	2	0.07	0	0	0.13	0.34
NNU_03165	2	5.51	3.35	1.64	3.5	12.35
NNU_03166	2	6.04	4.03	1.81	4.12	10.91
NNU_03179	2	0	0	0.18	0.14	0.42
NNU_03181	2	146	149.77	161.85	177.73	191.98
NNU_03223	2	0.09	0.2	0.18	0.08	0.39
NNU_03224	2	0.02	0.61	0.15	0.13	0.68
NNU_03243	2	0.45	0.24	0.13	0.96	1.34
NNU_03245	2	0	0	0	0	0.21
NNU_03253	2	0	0	0	0.19	0.68
NNU_03254	2	0.02	0	0.02	0.27	0.41
NNU_03279	2	0.04	0	0	0.07	0.31
NNU_03280	2	0	0.01	0.02	0.3	1.05
NNU_03283	2	0	0	0.02	0.05	0.19
NNU_03285	2	1.42	0.41	0.68	0.45	2.18
NNU_03286	2	0.22	0.37	0.25	0.26	1.81
NNU_03287	2	58.85	21.06	9.7	120.26	149.58
NNU_03289	2	0.33	0.23	0.79	0.64	0.79
NNU_03298	2	0	0	0.07	0.09	0.11
NNU_03301	2	0.03	0.01	0.05	0	0.6
NNU_03303	2	0.15	0	0	0.17	0.26
NNU_03304	2	0	0	0	0.01	0.15
NNU_03308	2	0.36	0.19	0.14	0.18	0.61
NNU_03322	2	1.5	2.57	1.37	2.51	5.03
NNU_03324	2	2.45	2.57	1.94	3.17	3.39
NNU_03336	2	0	0	0.08	1.22	5.09
NNU_03357	2	0.03	0.1	0	0	0.13
NNU_03370	2	2	1.15	1.01	1.66	3.09
NNU_03395	2	2.72	3.51	3.07	7.01	11.27
NNU_03402	2	0.72	1.02	0.15	3.06	13.05
NNU_03410	2	8.52	6.2	9.94	7.24	11
NNU_03417	2	0.07	0.14	0.19	0.39	0.55
NNU_03418	2	0.06	0	0	0.12	0.82
NNU_03420	2	2.85	1.39	1.78	1.16	3.81
NNU_03426	2	0	0	0.07	0	0.23
NNU_03430	2	1.14	0.31	0.26	1.63	20.26
NNU_03432	2	4.83	2.9	3.38	5.33	6.17
NNU_03440	2	0.18	0.05	0.11	0.26	7.56
NNU_03444	2	5.21	5.88	3.96	20.08	21.92
NNU_03457	2	10.35	9.13	14.41	12.32	17.3
NNU_03482	2	0.1	0.32	0.24	0	0.53
NNU_03486	2	0	0	0	0	0.74
NNU_03498	2	0.03	0	0.08	0.57	0.82
NNU_03504	2	0.11	0.13	0.04	0.03	0.27
NNU_03506	2	0.85	0.96	0.27	0.65	1.83
NNU_03510	2	0.28	0	0	0.26	1.08
NNU_03515	2	0.14	0.14	0.1	0.17	0.61
NNU_03523	2	3.7	3.43	4.16	9.21	34.63
NNU_03524	2	0.04	0	0.03	0	0.69
NNU_03531	2	0.24	0.32	0.54	0.27	0.72
NNU_03533	2	1.7	1.15	2.3	3.87	4.96
NNU_03538	2	10.11	8.64	5.18	18.68	27.74
NNU_03544	2	0	0.05	0	0	0.73
NNU_03553	2	0.32	0.11	0.05	0.36	1.66
NNU_03554	2	0	0.11	0	0.38	0.45
NNU_03567	2	1.26	1.05	0.8	0.88	2.94
NNU_03569	2	0.13	0.4	0	0	2.49
NNU_03576	2	0	0	0.57	0	1.52
NNU_03605	2	12.92	10.8	11.44	8.37	18.59
NNU_03606	2	0	0	0.05	0	0.16
NNU_03607	2	0.84	0.62	0.94	0.17	1.4
NNU_03609	2	17.57	19.3	26.03	25.76	42.35
NNU_03612	2	1.25	1.49	1.19	1.5	1.57
NNU_03614	2	2.65	1.34	1.65	2.62	3.53
NNU_03623	2	2.02	1.65	1.75	1.91	2.2
NNU_03628	2	4.22	4.48	1	13.83	17.79
NNU_03629	2	0.13	0.11	0.26	0.43	0.68
NNU_03630	2	0.26	0.49	0.16	0.71	0.95
NNU_03642	2	0	0.01	0	0	0.38
NNU_03645	2	0	0.01	0.04	0.17	0.37
NNU_03658	2	0	0.01	0	0	0.25
NNU_03661	2	0.1	0	0.02	0.06	0.66
NNU_03671	2	1.79	1.84	0.83	1.84	4.96
NNU_03683	2	0.01	0.02	0.01	0.05	1.09
NNU_03704	2	0.35	0.27	0.06	0.45	1.05
NNU_03710	2	0	0	0	0	0.19
NNU_03713	2	0	0	0	0	0.14
NNU_03723	2	1.29	2.37	0.82	0	3.16
NNU_03725	2	2.33	1.16	0.35	9.67	21.73
NNU_03732	2	9.06	8.2	7.87	6.82	25.32
NNU_03735	2	17.38	21.22	21.26	19.85	44.55
NNU_03743	2	0.2	0.03	0.12	0.25	0.38
NNU_03751	2	0.63	0.24	0.69	0.74	1.01
NNU_03755	2	4.64	5.97	5.86	5.43	6.33
NNU_03760	2	0.07	0.43	0	1.35	1.62
NNU_03782	2	0.51	0.15	0.08	0.19	0.92
NNU_03784	2	35.8	29.01	27.03	39.25	43.06
NNU_03787	2	4.54	4.95	5.25	5.13	6.73
NNU_03790	2	27.07	18.95	17.49	73.87	164.56
NNU_03793	2	1.04	0.5	0.6	1.38	2.98
NNU_03796	2	1.07	1.92	1.88	0.39	2.56
NNU_03814	2	0.18	0.37	0.04	0	0.95
NNU_03818	2	0.29	0.19	0.12	0.34	3.76
NNU_03827	2	531.51	522.64	344.68	686.62	775.87
NNU_03832	2	11.96	13.36	10.92	12.98	14.6
NNU_03838	2	0.48	0.66	0.69	1.27	2.33
NNU_03839	2	2.82	2.21	1.68	4.46	5.38
NNU_03844	2	0	0	0	0	0.18
NNU_03853	2	0	0	0	0	0.16
NNU_03857	2	11.09	13.4	12.14	16.59	18.67
NNU_03871	2	0	0	0.02	0	0.14
NNU_03880	2	17.89	10.98	5.46	17.18	46.64
NNU_03890	2	62.42	34.28	22.75	110.57	148.68
NNU_03904	2	30.59	24.85	17.42	18.57	60.2
NNU_03912	2	1.6	3.03	1.3	0.91	3.79
NNU_03919	2	0.31	0.09	0.34	0.64	2.9
NNU_03927	2	0.16	0	0	0	0.31
NNU_03934	2	0.2	0.12	0.16	0.15	0.25
NNU_03937	2	2.02	3.4	1.83	2.56	4.13
NNU_03948	2	0	0	0	3.66	9.81
NNU_03952	2	0.84	1.27	1.86	2.72	29.86
NNU_03960	2	0	0.55	0.03	0.55	2.68
NNU_03967	2	3.17	3.99	2.05	4.29	9.29
NNU_03969	2	0	0	0.01	0.05	0.28
NNU_03986	2	41.17	76.3	82.77	105.21	115.42
NNU_03989	2	0.11	0.14	0.35	0.34	0.41
NNU_03995	2	0	0	0.11	0.04	0.2
NNU_03999	2	5.38	3.27	2.31	10.44	11.28
NNU_04004	2	3.7	3.46	2.79	3.75	7.4
NNU_04018	2	68.85	67	60.4	71.1	125.68
NNU_04021	2	15.04	16.65	13.09	16.83	20.36
NNU_04030	2	6.01	10.09	10.07	6.94	14.27
NNU_04048	2	0	0	0.01	0.2	0.71
NNU_04066	2	0.08	0.1	0.09	0	0.23
NNU_04069	2	0.02	0.09	0.03	0.18	0.41
NNU_04071	2	15.3	16.44	14.52	17.21	23.76
NNU_04073	2	0.28	0.2	0.29	0.14	0.4
NNU_04080	2	0	0	0.05	0	0.2
NNU_04083	2	0.06	0	0.03	0.21	0.59
NNU_04085	2	0.13	0.17	0.27	0.13	0.31
NNU_04086	2	0.13	0.16	0.08	0.16	0.62
NNU_04096	2	13.58	14.2	11.45	16.82	18.39
NNU_04099	2	0.02	0.1	0.01	0.21	0.52
NNU_04106	2	6.72	16.25	7.6	9.29	19.19
NNU_04109	2	2.51	3.02	8.3	4.85	9.23
NNU_04112	2	0.16	0	0	0	0.3
NNU_04113	2	3.21	3.2	2.18	3.44	5.54
NNU_04124	2	0.37	0.12	0.57	19.91	28.39
NNU_04127	2	0.24	0.81	0.16	0.81	1.07
NNU_04129	2	0.82	1.23	1.58	5.07	5.66
NNU_04132	2	12.16	15.66	21.06	17.96	31.98
NNU_04135	2	13.52	13.83	12.7	14.33	18.24
NNU_04136	2	6.86	6.64	8.45	5.95	9.38
NNU_04147	2	0	0	0.5	0	0.83
NNU_04156	2	0.15	0.06	0.44	0.35	0.92
NNU_04160	2	0.13	0	0.01	0.02	0.57
NNU_04163	2	2.46	1.99	3.21	2.24	3.73
NNU_04164	2	0	0	0	0	0.13
NNU_04174	2	0	0.35	0.48	0	0.88
NNU_04184	2	58.09	67.88	66.55	111.54	640.83
NNU_04206	2	0	0	0	1.06	2.49
NNU_04243	2	0.88	0.62	0.3	0.53	3.09
NNU_04253	2	0.42	0.57	0.03	0.85	3.82
NNU_04260	2	0.21	0.18	0.11	0.14	1.11
NNU_04263	2	0	0	0.13	0.05	0.65
NNU_04267	2	0.06	0.06	0.05	0.16	0.22
NNU_04270	2	0	0	0.08	0	0.16
NNU_04281	2	0.14	0.02	0.2	0.13	0.23
NNU_04283	2	0	0.09	0	0	0.1
NNU_04286	2	1.14	1.36	1.34	1.34	2.61
NNU_04287	2	0	0	0	0.05	0.17
NNU_04305	2	0.11	0.12	0.16	0.22	0.35
NNU_04308	2	2.99	2.92	2.02	1.87	4.89
NNU_04310	2	0.46	0.3	0.25	0.75	2.01
NNU_04319	2	0	0	0.01	0.05	2.09
NNU_04324	2	2.08	0.39	1.1	5.09	8.05
NNU_04361	2	0	0	0	0	0.28
NNU_04364	2	4.59	5.35	5.06	6.37	8.21
NNU_04365	2	6.63	4.14	1.4	15.06	33.13
NNU_04368	2	126.02	121.36	133.25	179.34	439.06
NNU_04373	2	33.5	38.52	45.08	44.29	81.19
NNU_04374	2	0	0.13	0.12	0.08	0.25
NNU_04376	2	1.86	1.56	0.99	1.77	3.08
NNU_04389	2	0	0	0	0	0.3
NNU_04396	2	0.85	0.8	0.92	1.12	1.71
NNU_04410	2	4.71	4.77	4.47	5.74	6.41
NNU_04411	2	0.35	2.09	1.6	1.65	2.77
NNU_04414	2	3.58	3.85	4.13	4.56	8.45
NNU_04432	2	0.16	0.51	0.29	0.15	0.73
NNU_04438	2	19.45	18.02	12.9	32.07	85.81
NNU_04461	2	12.43	13.48	11.86	15.06	24.38
NNU_04510	2	8.26	5.94	10.27	2.89	30.22
NNU_04519	2	28.05	27.71	27.3	35.5	128.65
NNU_04520	2	128.5	160.99	201.22	162.46	214.05
NNU_04527	2	1.26	1.64	1.33	2.3	5.33
NNU_04562	2	5.4	4.51	3.51	4.8	12.11
NNU_04565	2	0.1	0.15	0.3	0.45	0.52
NNU_04581	2	1.57	1.11	1.16	1.97	2.27
NNU_04599	2	7.79	7.7	6.42	8.7	11.53
NNU_04601	2	0.02	0	0	0.04	0.18
NNU_04613	2	0.26	0.25	0.4	0.68	1.08
NNU_04614	2	11.94	3.52	3.27	17.15	31.02
NNU_04621	2	0.07	0.03	0.04	0.03	0.18
NNU_04631	2	0.39	0.12	0.45	0.66	1.33
NNU_04632	2	6.06	4.18	4.5	12.36	18.25
NNU_04633	2	0.08	0.03	0	0.16	0.34
NNU_04634	2	10.01	5.6	5.61	19.06	49.04
NNU_04643	2	0.28	0.76	0.38	0.53	0.77
NNU_04647	2	0.37	0.5	0.77	0.55	2.8
NNU_04650	2	0	0	0	0	0.4
NNU_04663	2	0.66	0.33	0.36	0.44	2.87
NNU_04676	2	0	0	0	0	0.3
NNU_04690	2	29.01	29.7	19.08	26.71	45.82
NNU_04702	2	20.38	16.07	9.47	17.95	33.55
NNU_04703	2	0	0	0	0	1.18
NNU_04716	2	0	0.05	0.14	0.29	0.56
NNU_04719	2	0	0	0.06	0.48	0.86
NNU_04721	2	0.11	0	0.05	0	1.98
NNU_04722	2	0	0	0	0.13	1.34
NNU_04764	2	0.21	0.34	0.75	1.24	11.52
NNU_04765	2	4.03	2.43	2.82	4.8	12.22
NNU_04767	2	0.29	0.39	0.11	0.64	0.97
NNU_04778	2	0.51	0.74	0.15	1.14	1.21
NNU_04780	2	0	0	0	0.17	0.32
NNU_04801	2	0.06	0.28	0.16	0.9	1.65
NNU_04805	2	4.09	2.52	2.92	6.44	18.67
NNU_04814	2	0	0.06	0	0	0.19
NNU_04816	2	11.66	6.68	7.23	10.73	31.27
NNU_04819	2	0	0	0	1.52	5.07
NNU_04833	2	0.13	0	0.06	0.03	0.22
NNU_04850	2	0	0	0	0.24	6.38
NNU_04855	2	5.45	2.99	4.48	6.97	29.06
NNU_04856	2	0	0	0.77	0.24	1.57
NNU_04863	2	0.79	1.1	1.13	1.17	1.34
[truncated: 15,450 more rows]

## Sheet: Table S14
Supplementary file 7：Table S14: GO analysis of DEGs in cluster 5
Ontoloty	GO term	Corrected P-value	Gene members
biological_process	glucose catabolic process	0.17914	NNU_25306, NNU_07527, NNU_18627, NNU_16879, NNU_16636, NNU_18785, NNU_10002, NNU_00064, NNU_15009, NNU_19128, NNU_18069, NNU_17693, NNU_17219
biological_process	hexose catabolic process	0.25231	NNU_19128, NNU_18069, NNU_17219, NNU_17693, NNU_10002, NNU_00064, NNU_15009, NNU_18627, NNU_16879, NNU_16636, NNU_18785, NNU_07527, NNU_25306
biological_process	monosaccharide catabolic process	0.29754	NNU_17219, NNU_17693, NNU_18069, NNU_19128, NNU_15009, NNU_00064, NNU_10002, NNU_18785, NNU_16636, NNU_16879, NNU_18627, NNU_07527, NNU_25306
biological_process	single-organism carbohydrate metabolic process	0.32056	NNU_23187, NNU_01485, NNU_05331, NNU_06048, NNU_01265, NNU_07527, NNU_00046, NNU_18069, NNU_17693, NNU_16352, NNU_17421, NNU_17455, NNU_01429, NNU_06997, NNU_22213, NNU_07472, NNU_03154, NNU_21632, NNU_09561, NNU_23013, NNU_10253, NNU_00064, NNU_10372, NNU_04421, NNU_03246, NNU_16879, NNU_15701, NNU_16620, NNU_23818, NNU_17219, NNU_10513, NNU_15009, NNU_26589, NNU_18785, NNU_02556, NNU_18627, NNU…
biological_process	mitochondrial transport	0.33641	NNU_13768, NNU_16704, NNU_03736, NNU_12690, NNU_08676, NNU_26034, NNU_22273, NNU_13276, NNU_22614
biological_process	single-organism metabolic process	0.59695	NNU_06006, NNU_02309, NNU_21921, NNU_15776, NNU_00324, NNU_01355, NNU_14882, NNU_01055, NNU_03480, NNU_13339, NNU_07362, NNU_25501, NNU_18286, NNU_01031, NNU_25113, NNU_26504, NNU_24222, NNU_18553, NNU_15193, NNU_18183, NNU_15982, NNU_09676, NNU_23921, NNU_09488, NNU_26347, NNU_02486, NNU_24736, NNU_09935, NNU_10558, NNU_11991, NNU_00500, NNU_24631, NNU_12053, NNU_02703, NNU_04325, NNU_18069, NNU…
biological_process	glucose metabolic process	0.6066	NNU_18069, NNU_17219, NNU_17693, NNU_19128, NNU_00064, NNU_15009, NNU_10002, NNU_18785, NNU_18627, NNU_22096, NNU_16879, NNU_16636, NNU_07527, NNU_25306
biological_process	single-organism carbohydrate catabolic process	0.65717	NNU_16636, NNU_18627, NNU_06997, NNU_18785, NNU_25306, NNU_19128, NNU_23369, NNU_10002, NNU_00064, NNU_16879, NNU_23818, NNU_07527, NNU_17693, NNU_17219, NNU_18069, NNU_15009
biological_process	carbohydrate catabolic process	0.6874	NNU_23818, NNU_07527, NNU_25239, NNU_15873, NNU_16879, NNU_15668, NNU_15009, NNU_14002, NNU_17693, NNU_17219, NNU_18069, NNU_25306, NNU_25916, NNU_01721, NNU_05761, NNU_05007, NNU_16636, NNU_19076, NNU_18627, NNU_06997, NNU_18785, NNU_10002, NNU_13272, NNU_00064, NNU_02538, NNU_18179, NNU_19128, NNU_23369
biological_process	hexose metabolic process	0.73924	NNU_07527, NNU_16879, NNU_15009, NNU_17693, NNU_17219, NNU_18069, NNU_25306, NNU_18785, NNU_16636, NNU_22096, NNU_18627, NNU_00064, NNU_10002, NNU_01672, NNU_23013, NNU_19128
biological_process	transmembrane transport	0.95898	NNU_12549, NNU_24026, NNU_18521, NNU_16652, NNU_12690, NNU_26296, NNU_14851, NNU_03910, NNU_02274, NNU_13037, NNU_15550, NNU_18819, NNU_08732, NNU_13336, NNU_00554, NNU_17823, NNU_13723, NNU_16704, NNU_00360, NNU_26034, NNU_13747, NNU_13420, NNU_04060, NNU_14805, NNU_13276, NNU_12626, NNU_22614, NNU_17693, NNU_18086, NNU_02310, NNU_05143, NNU_15048, NNU_06398, NNU_23917, NNU_21679, NNU_18678, NNU…
cellular_component	mitochondrion	0.00106	NNU_24752, NNU_25399, NNU_16704, NNU_03831, NNU_22671, NNU_20887, NNU_26034, NNU_10233, NNU_13747, NNU_11991, NNU_13263, NNU_13276, NNU_07448, NNU_15789, NNU_22614, NNU_07509, NNU_13768, NNU_03736, NNU_12690, NNU_06016, NNU_04336, NNU_25161, NNU_14460, NNU_07203, NNU_09695, NNU_04804, NNU_26089, NNU_14099, NNU_01918, NNU_14586, NNU_08742, NNU_05207, NNU_16352, NNU_02887, NNU_08676, NNU_22273, NNU…
cellular_component	organelle membrane	0.0858	NNU_08091, NNU_25161, NNU_15701, NNU_15964, NNU_16620, NNU_07203, NNU_03736, NNU_10390, NNU_26296, NNU_14851, NNU_02274, NNU_04336, NNU_05443, NNU_26034, NNU_13747, NNU_26589, NNU_13276, NNU_18257, NNU_22614, NNU_15789, NNU_24752, NNU_23347, NNU_25399, NNU_20887, NNU_22273, NNU_02310, NNU_15048, NNU_26307, NNU_23599, NNU_08742, NNU_16352, NNU_08676, NNU_02887, NNU_03481, NNU_19092, NNU_03820, NNU…
cellular_component	mitochondrial membrane	0.13162	NNU_09695, NNU_24752, NNU_25399, NNU_13276, NNU_26034, NNU_13747, NNU_01918, NNU_22614, NNU_15789, NNU_03736, NNU_08742, NNU_08676, NNU_02887, NNU_04336, NNU_22273, NNU_25161, NNU_07203, NNU_15048
cellular_component	respiratory chain	0.17415	NNU_06050, NNU_15789, NNU_00101, NNU_25161, NNU_01918, NNU_02887, NNU_24752, NNU_09695, NNU_08742, NNU_25399
cellular_component	mitochondrial envelope	0.1956	NNU_15048, NNU_07203, NNU_22273, NNU_25161, NNU_08676, NNU_02887, NNU_04336, NNU_08742, NNU_03736, NNU_15789, NNU_22614, NNU_26034, NNU_13747, NNU_01918, NNU_13276, NNU_24752, NNU_09695, NNU_25399
cellular_component	mitochondrial part	0.26504	NNU_08676, NNU_02887, NNU_04336, NNU_06016, NNU_13768, NNU_03736, NNU_07509, NNU_08742, NNU_07203, NNU_15048, NNU_22273, NNU_25161, NNU_09695, NNU_24752, NNU_25399, NNU_15789, NNU_22614, NNU_13276, NNU_26034, NNU_13747, NNU_01918
cellular_component	organelle inner membrane	0.45461	NNU_20887, NNU_04336, NNU_08676, NNU_02887, NNU_25399, NNU_08742, NNU_09695, NNU_24752, NNU_15789, NNU_22614, NNU_25161, NNU_01918, NNU_26034, NNU_22273, NNU_13276
cellular_component	cytoplasm	0.62936	NNU_08742, NNU_01110, NNU_10595, NNU_11886, NNU_00697, NNU_17961, NNU_22273, NNU_06322, NNU_07976, NNU_01691, NNU_15048, NNU_05981, NNU_06961, NNU_05029, NNU_04804, NNU_26089, NNU_00647, NNU_11521, NNU_21099, NNU_12622, NNU_22499, NNU_06803, NNU_22947, NNU_07509, NNU_18521, NNU_10390, NNU_03736, NNU_19949, NNU_01776, NNU_14851, NNU_14608, NNU_25399, NNU_04885, NNU_11754, NNU_03831, NNU_00843, NNU…
cellular_component	mitochondrial inner membrane	0.80483	NNU_04336, NNU_02887, NNU_08676, NNU_25399, NNU_08742, NNU_24752, NNU_09695, NNU_22614, NNU_15789, NNU_13276, NNU_01918, NNU_25161, NNU_22273, NNU_26034
molecular_function	cofactor binding	0.26116	NNU_09500, NNU_09664, NNU_18212, NNU_26285, NNU_09695, NNU_19655, NNU_14099, NNU_22455, NNU_23516, NNU_02492, NNU_01344, NNU_14707, NNU_08742, NNU_24547, NNU_15263, NNU_00778, NNU_11886, NNU_02887, NNU_15862, NNU_05277, NNU_10481, NNU_22096, NNU_03034, NNU_19658, NNU_15789, NNU_22701, NNU_15193, NNU_11098, NNU_08825, NNU_03831, NNU_17786, NNU_02486, NNU_24736, NNU_09935, NNU_20974, NNU_25161, NNU…
molecular_function	4 iron, 4 sulfur cluster binding	0.4528	NNU_05283, NNU_25161, NNU_15836, NNU_15789, NNU_03158, NNU_18480, NNU_08742, NNU_09695, NNU_07908, NNU_02887
molecular_function	anthranilate synthase activity	0.49176	NNU_18553, NNU_18554, NNU_10178
molecular_function	iron-sulfur cluster binding	0.88793	NNU_25161, NNU_15836, NNU_21743, NNU_17627, NNU_08742, NNU_18480, NNU_03158, NNU_02887, NNU_07908, NNU_01918, NNU_05283, NNU_21217, NNU_09101, NNU_15789, NNU_09695, NNU_25401, NNU_02383, NNU_20103
molecular_function	metal cluster binding	0.88793	NNU_02887, NNU_07908, NNU_08742, NNU_17627, NNU_21743, NNU_03158, NNU_18480, NNU_15836, NNU_25161, NNU_02383, NNU_25401, NNU_20103, NNU_09695, NNU_15789, NNU_01918, NNU_05283, NNU_21217, NNU_09101

## Sheet: Table S15
Supplementary file 7：Table S15：KEGG analysis of DEGs in cluster 5
Pathway_level1	Pathway_level2	Number_of_Genes	Genes
Cellular Processes	Transport and catabolism	60	NNU_00228;NNU_00889;NNU_02710;NNU_02723;NNU_03084;NNU_03180;NNU_03263;NNU_03961;NNU_04988;NNU_05443;NNU_05756;NNU_06819;NNU_07760;NNU_08196;NNU_09336;NNU_09644;NNU_09947;NNU_11569;NNU_11843;NNU_12024;NNU_12272;NNU_12543;NNU_13053;NNU_13144;NNU_13180;NNU_13837;NNU_14074;NNU_14656;NNU_14806;NNU_15913;NNU_15922;NNU_15968;NNU_16958;NNU_17146;NNU_18306;NNU_18415;NNU_18972;NNU_19063;NNU_19365;NNU_19473…
Environmental Information Processing	Membrane transport	7	NNU_00889;NNU_07129;NNU_07583;NNU_12398;NNU_16802;NNU_20558;NNU_22671
Environmental Information Processing	Signal transduction	82	NNU_00872;NNU_00924;NNU_00999;NNU_01871;NNU_01939;NNU_02161;NNU_02319;NNU_02605;NNU_03152;NNU_03449;NNU_03481;NNU_04051;NNU_04162;NNU_04416;NNU_04713;NNU_04714;NNU_04726;NNU_05321;NNU_05428;NNU_06010;NNU_06113;NNU_06404;NNU_06589;NNU_07177;NNU_08599;NNU_08684;NNU_08746;NNU_08907;NNU_08924;NNU_09644;NNU_09822;NNU_10307;NNU_10312;NNU_10390;NNU_10398;NNU_10433;NNU_11370;NNU_11443;NNU_11993;NNU_12096…
Genetic Information Processing	Folding, sorting and degradation	138	NNU_00049;NNU_00073;NNU_00601;NNU_00709;NNU_00812;NNU_00896;NNU_01287;NNU_01503;NNU_01699;NNU_01769;NNU_02023;NNU_02582;NNU_03034;NNU_03062;NNU_03232;NNU_03573;NNU_03706;NNU_03718;NNU_03845;NNU_03862;NNU_04090;NNU_04151;NNU_04233;NNU_04331;NNU_04394;NNU_04428;NNU_04559;NNU_05042;NNU_05088;NNU_05292;NNU_05659;NNU_05968;NNU_06113;NNU_06125;NNU_06166;NNU_06954;NNU_07018;NNU_07064;NNU_07113;NNU_07128…
Genetic Information Processing	Replication and repair	29	NNU_00847;NNU_03034;NNU_03299;NNU_03966;NNU_04182;NNU_04331;NNU_04380;NNU_06181;NNU_06814;NNU_07671;NNU_07908;NNU_09002;NNU_11046;NNU_11391;NNU_11714;NNU_12024;NNU_13593;NNU_15794;NNU_18514;NNU_20064;NNU_20338;NNU_20748;NNU_22252;NNU_22381;NNU_22638;NNU_24395;NNU_24507;NNU_24896;NNU_24983
Genetic Information Processing	Transcription	86	NNU_00469;NNU_00847;NNU_01038;NNU_01406;NNU_02405;NNU_02420;NNU_03299;NNU_03826;NNU_03966;NNU_04331;NNU_04589;NNU_04630;NNU_04973;NNU_04988;NNU_05292;NNU_05399;NNU_05482;NNU_05659;NNU_06031;NNU_06125;NNU_06181;NNU_06492;NNU_06814;NNU_06920;NNU_07032;NNU_08023;NNU_08360;NNU_09002;NNU_09485;NNU_09659;NNU_10335;NNU_10398;NNU_10948;NNU_11018;NNU_11046;NNU_11976;NNU_12024;NNU_12095;NNU_12096;NNU_13447…
Genetic Information Processing	Translation	102	NNU_00361;NNU_00601;NNU_00697;NNU_01396;NNU_01425;NNU_01691;NNU_01897;NNU_02197;NNU_02272;NNU_02582;NNU_02971;NNU_04105;NNU_04325;NNU_04589;NNU_04988;NNU_04995;NNU_05029;NNU_05292;NNU_05632;NNU_05659;NNU_05670;NNU_05672;NNU_06201;NNU_06357;NNU_06421;NNU_07144;NNU_07445;NNU_07627;NNU_07690;NNU_07915;NNU_07955;NNU_09250;NNU_09485;NNU_09659;NNU_10029;NNU_10398;NNU_10440;NNU_10458;NNU_10469;NNU_10493…
Human Diseases	Endocrine and metabolic diseases	4	NNU_08599;NNU_15550;NNU_23639;NNU_24981
Metabolism	Amino acid metabolism	85	NNU_00245;NNU_00324;NNU_00332;NNU_00500;NNU_01031;NNU_01089;NNU_02319;NNU_02492;NNU_02865;NNU_03299;NNU_03993;NNU_04044;NNU_04416;NNU_04963;NNU_05756;NNU_05760;NNU_05857;NNU_06006;NNU_06322;NNU_06589;NNU_06711;NNU_07752;NNU_07820;NNU_08256;NNU_08825;NNU_08914;NNU_09488;NNU_09644;NNU_09676;NNU_09935;NNU_10154;NNU_10178;NNU_10239;NNU_10468;NNU_11306;NNU_11789;NNU_11886;NNU_11991;NNU_12011;NNU_12053…
Metabolism	Biosynthesis of other secondary metabolites	34	NNU_01619;NNU_02486;NNU_02492;NNU_04044;NNU_04781;NNU_06006;NNU_06589;NNU_06754;NNU_07752;NNU_08936;NNU_09935;NNU_10152;NNU_10617;NNU_10663;NNU_10915;NNU_10948;NNU_11459;NNU_12210;NNU_12731;NNU_13474;NNU_14188;NNU_14189;NNU_14641;NNU_15263;NNU_15776;NNU_16920;NNU_18212;NNU_19664;NNU_21189;NNU_21432;NNU_25890;NNU_25923;NNU_25929;NNU_26506
Metabolism	Carbohydrate metabolism	196	NNU_00064;NNU_00195;NNU_00245;NNU_00469;NNU_00817;NNU_00888;NNU_01038;NNU_01089;NNU_01224;NNU_01287;NNU_01344;NNU_01433;NNU_01485;NNU_01561;NNU_01572;NNU_01672;NNU_01721;NNU_02217;NNU_02503;NNU_02538;NNU_02556;NNU_02723;NNU_02737;NNU_02996;NNU_03084;NNU_03180;NNU_03246;NNU_03353;NNU_03659;NNU_03831;NNU_04233;NNU_04421;NNU_04630;NNU_04832;NNU_05007;NNU_05306;NNU_05321;NNU_05331;NNU_05399;NNU_05632…
Metabolism	Energy metabolism	50	NNU_00064;NNU_00101;NNU_00245;NNU_00324;NNU_00360;NNU_01561;NNU_01572;NNU_01918;NNU_02095;NNU_02310;NNU_02887;NNU_03158;NNU_04044;NNU_04336;NNU_06684;NNU_06711;NNU_06873;NNU_08518;NNU_08742;NNU_09311;NNU_09695;NNU_10002;NNU_11459;NNU_12011;NNU_12019;NNU_12450;NNU_12820;NNU_13447;NNU_14340;NNU_14641;NNU_15256;NNU_15789;NNU_17273;NNU_17693;NNU_18022;NNU_18086;NNU_18785;NNU_18944;NNU_19128;NNU_19237…
Metabolism	Global and overview maps	369	NNU_00064;NNU_00068;NNU_00101;NNU_00195;NNU_00211;NNU_00245;NNU_00324;NNU_00332;NNU_00360;NNU_00387;NNU_00438;NNU_00469;NNU_00500;NNU_00566;NNU_00748;NNU_00817;NNU_00888;NNU_01031;NNU_01038;NNU_01089;NNU_01123;NNU_01181;NNU_01224;NNU_01287;NNU_01344;NNU_01355;NNU_01396;NNU_01433;NNU_01485;NNU_01561;NNU_01572;NNU_01619;NNU_01672;NNU_01721;NNU_01758;NNU_01918;NNU_02023;NNU_02095;NNU_02486;NNU_02492…
Metabolism	Glycan biosynthesis and metabolism	18	NNU_00387;NNU_01181;NNU_01265;NNU_03573;NNU_04832;NNU_10372;NNU_11432;NNU_12876;NNU_14416;NNU_15382;NNU_15701;NNU_16357;NNU_19458;NNU_22706;NNU_23383;NNU_25334;NNU_26474;NNU_26512
Metabolism	Lipid metabolism	55	NNU_00211;NNU_00438;NNU_00566;NNU_02543;NNU_02703;NNU_03084;NNU_03404;NNU_03666;NNU_03780;NNU_04832;NNU_05704;NNU_05756;NNU_05857;NNU_06125;NNU_06654;NNU_07067;NNU_07678;NNU_08155;NNU_08709;NNU_08884;NNU_10239;NNU_10558;NNU_10617;NNU_10758;NNU_11253;NNU_11483;NNU_11789;NNU_12371;NNU_12543;NNU_13021;NNU_13180;NNU_13267;NNU_13837;NNU_14392;NNU_15146;NNU_15337;NNU_15776;NNU_16696;NNU_16725;NNU_17111…
Metabolism	Metabolism of cofactors and vitamins	36	NNU_00068;NNU_00748;NNU_01396;NNU_01758;NNU_02950;NNU_03232;NNU_08684;NNU_08746;NNU_09664;NNU_09676;NNU_11680;NNU_11886;NNU_11992;NNU_12622;NNU_13167;NNU_13339;NNU_14866;NNU_14870;NNU_15235;NNU_16156;NNU_16711;NNU_16804;NNU_16920;NNU_18022;NNU_18328;NNU_19411;NNU_19433;NNU_20830;NNU_20974;NNU_21743;NNU_22658;NNU_23434;NNU_24686;NNU_24736;NNU_25929;NNU_25936
Metabolism	Metabolism of other amino acids	16	NNU_07527;NNU_08709;NNU_08714;NNU_10948;NNU_11078;NNU_11079;NNU_11459;NNU_11789;NNU_14074;NNU_14487;NNU_14641;NNU_15120;NNU_18212;NNU_19664;NNU_24686;NNU_26506
Metabolism	Metabolism of terpenoids and polyketides	30	NNU_01123;NNU_01355;NNU_03250;NNU_04698;NNU_05277;NNU_05396;NNU_05857;NNU_07187;NNU_07460;NNU_07581;NNU_07717;NNU_07881;NNU_09500;NNU_10154;NNU_10623;NNU_10696;NNU_11052;NNU_15156;NNU_16256;NNU_18181;NNU_19960;NNU_20041;NNU_21295;NNU_21392;NNU_22745;NNU_22839;NNU_23061;NNU_23921;NNU_25348;NNU_25786
Metabolism	Nucleotide metabolism	48	NNU_00469;NNU_01038;NNU_03826;NNU_04630;NNU_04797;NNU_04973;NNU_05399;NNU_06404;NNU_06492;NNU_06920;NNU_07362;NNU_07908;NNU_08305;NNU_08535;NNU_10335;NNU_10554;NNU_10948;NNU_11126;NNU_11459;NNU_11976;NNU_11992;NNU_12002;NNU_12625;NNU_13639;NNU_14199;NNU_14317;NNU_14641;NNU_14656;NNU_14806;NNU_15235;NNU_15794;NNU_15968;NNU_16222;NNU_16357;NNU_17146;NNU_17971;NNU_18183;NNU_18954;NNU_18987;NNU_19433…
Organismal Systems	Environmental adaptation	64	NNU_00630;NNU_01355;NNU_01374;NNU_01511;NNU_01871;NNU_02319;NNU_02655;NNU_02678;NNU_02679;NNU_03034;NNU_03152;NNU_03706;NNU_04331;NNU_04394;NNU_04416;NNU_06113;NNU_06423;NNU_06589;NNU_06912;NNU_07284;NNU_08564;NNU_08746;NNU_09172;NNU_09232;NNU_09265;NNU_09382;NNU_09473;NNU_09626;NNU_09822;NNU_09966;NNU_10307;NNU_10312;NNU_10432;NNU_10758;NNU_11123;NNU_11370;NNU_11443;NNU_12096;NNU_13447;NNU_13879…

## Sheet: Table S16
Supplementary file 7：Table S16: GO analysis of DEGs in cluster 9
Ontoloty	GO term	Corrected P-value	Gene members
cellular_component	photosystem	0.00608	NNU_22441, NNU_12525, NNU_03808, NNU_05110, NNU_08552, NNU_15373, NNU_12682, NNU_21431, NNU_00055, NNU_07949, NNU_06225, NNU_25722
cellular_component	photosystem I	0.00894	NNU_06225, NNU_07949, NNU_00055, NNU_21431, NNU_12682, NNU_08552, NNU_03808, NNU_22441, NNU_12525
cellular_component	photosynthetic membrane	0.14973	NNU_21431, NNU_06225, NNU_07949, NNU_25722, NNU_00055, NNU_12682, NNU_08552, NNU_15373, NNU_05110, NNU_03808, NNU_23001, NNU_12525, NNU_22441
cellular_component	thylakoid part	0.23255	NNU_00055, NNU_06225, NNU_07949, NNU_25722, NNU_21431, NNU_12682, NNU_15373, NNU_08552, NNU_12525, NNU_22441, NNU_23001, NNU_03808, NNU_05110
cellular_component	cell	0.31719	NNU_07101, NNU_08244, NNU_22255, NNU_23928, NNU_26170, NNU_17261, NNU_21450, NNU_05511, NNU_13508, NNU_22710, NNU_03613, NNU_22441, NNU_00373, NNU_05644, NNU_08499, NNU_20192, NNU_11497, NNU_00383, NNU_21858, NNU_08086, NNU_08378, NNU_19212, NNU_24743, NNU_10395, NNU_20406, NNU_22078, NNU_09365, NNU_09124, NNU_13057, NNU_10503, NNU_16557, NNU_00349, NNU_10745, NNU_05160, NNU_02775, NNU_19674, NNU…
cellular_component	photosystem I reaction center	0.44065	NNU_21431, NNU_06225, NNU_12682
cellular_component	cell part	0.45451	NNU_00678, NNU_23248, NNU_01004, NNU_05489, NNU_02765, NNU_04170, NNU_22191, NNU_09184, NNU_06367, NNU_12525, NNU_01017, NNU_18125, NNU_14236, NNU_01921, NNU_26202, NNU_00055, NNU_18584, NNU_22234, NNU_04640, NNU_14282, NNU_18015, NNU_25210, NNU_05887, NNU_23898, NNU_08029, NNU_17416, NNU_02944, NNU_15869, NNU_25415, NNU_03693, NNU_16017, NNU_08757, NNU_05934, NNU_13289, NNU_05030, NNU_18153, NNU…
cellular_component	thylakoid	0.51253	NNU_12682, NNU_21431, NNU_06225, NNU_25722, NNU_07949, NNU_00055, NNU_03808, NNU_05110, NNU_12525, NNU_22441, NNU_23001, NNU_08552, NNU_15373
cellular_component	nucleolus	0.86028	NNU_04321, NNU_17462, NNU_09124, NNU_21858, NNU_03697, NNU_08378, NNU_25181, NNU_14030
cellular_component	small nucleolar ribonucleoprotein complex	0.98521	NNU_03697, NNU_04321, NNU_17462
molecular_function	UDP-galactose:N-glycan beta-1,3-galactosyltransferase activity	0.61312	NNU_04658, NNU_07273
biological_process	photosynthesis	0.11714	NNU_08552, NNU_15373, NNU_03808, NNU_19614, NNU_05110, NNU_12525, NNU_22441, NNU_23001, NNU_21431, NNU_07949, NNU_06225, NNU_25722, NNU_00055, NNU_12682

## Sheet: TableS17
Supplementary file 7：Table S17：KEGG analysis of DEGs in cluster 9
Pathway_level1	Pathway_level2	Number_of_Genes	Genes
Cellular Processes	Transport and catabolism	31	NNU_00052;NNU_00227;NNU_00383;NNU_00574;NNU_00890;NNU_02695;NNU_03792;NNU_04155;NNU_04177;NNU_05068;NNU_05112;NNU_05884;NNU_06170;NNU_07817;NNU_08635;NNU_08717;NNU_09334;NNU_09649;NNU_10364;NNU_11916;NNU_12510;NNU_12835;NNU_13962;NNU_14739;NNU_15189;NNU_16682;NNU_20409;NNU_21667;NNU_22908;NNU_24890;NNU_26092
Environmental Information Processing	Membrane transport	5	NNU_00890;NNU_03842;NNU_08809;NNU_13364;NNU_15176
Environmental Information Processing	Signal transduction	65	NNU_00983;NNU_02175;NNU_02814;NNU_03613;NNU_04197;NNU_04477;NNU_04577;NNU_04724;NNU_05629;NNU_05840;NNU_05863;NNU_05934;NNU_06353;NNU_06431;NNU_07223;NNU_07829;NNU_08025;NNU_08164;NNU_08635;NNU_08705;NNU_09218;NNU_09622;NNU_10266;NNU_10299;NNU_10341;NNU_10823;NNU_12759;NNU_13322;NNU_13541;NNU_13555;NNU_13962;NNU_14406;NNU_14537;NNU_14638;NNU_14914;NNU_14964;NNU_15036;NNU_15332;NNU_15352;NNU_16158…
Genetic Information Processing	Folding, sorting and degradation	74	NNU_00056;NNU_00297;NNU_00845;NNU_01364;NNU_01407;NNU_01583;NNU_02033;NNU_02050;NNU_02083;NNU_02708;NNU_03202;NNU_05118;NNU_05138;NNU_05542;NNU_05884;NNU_05887;NNU_05907;NNU_05941;NNU_06783;NNU_06931;NNU_07051;NNU_07208;NNU_07267;NNU_07401;NNU_07891;NNU_08231;NNU_08461;NNU_09622;NNU_09645;NNU_09751;NNU_09755;NNU_10082;NNU_10400;NNU_10525;NNU_10703;NNU_10824;NNU_11064;NNU_11112;NNU_11251;NNU_12406…
Genetic Information Processing	Replication and repair	20	NNU_00911;NNU_01586;NNU_02083;NNU_05818;NNU_06068;NNU_07891;NNU_08805;NNU_09622;NNU_10525;NNU_11036;NNU_14032;NNU_15561;NNU_15688;NNU_18276;NNU_19147;NNU_20610;NNU_21093;NNU_21227;NNU_21523;NNU_23961
Genetic Information Processing	Transcription	51	NNU_00224;NNU_00646;NNU_00732;NNU_02083;NNU_02273;NNU_02695;NNU_03465;NNU_03662;NNU_03697;NNU_03795;NNU_03994;NNU_05118;NNU_05649;NNU_05818;NNU_06827;NNU_06870;NNU_07891;NNU_09124;NNU_09584;NNU_09618;NNU_09622;NNU_10400;NNU_10525;NNU_11141;NNU_11916;NNU_12523;NNU_12585;NNU_13689;NNU_14024;NNU_16249;NNU_16327;NNU_16682;NNU_17660;NNU_17814;NNU_17970;NNU_18035;NNU_18276;NNU_19147;NNU_20610;NNU_21663…
Genetic Information Processing	Translation	64	NNU_00826;NNU_01202;NNU_01703;NNU_02554;NNU_03697;NNU_03994;NNU_04321;NNU_04879;NNU_05118;NNU_05316;NNU_05644;NNU_05649;NNU_05770;NNU_06060;NNU_06232;NNU_06827;NNU_06989;NNU_07615;NNU_07981;NNU_08267;NNU_08672;NNU_08997;NNU_09078;NNU_09096;NNU_10015;NNU_10400;NNU_10503;NNU_11497;NNU_12523;NNU_13277;NNU_13378;NNU_14030;NNU_14247;NNU_15167;NNU_15350;NNU_15773;NNU_15945;NNU_16327;NNU_16966;NNU_17016…
Human Diseases	Drug resistance: Antimicrobial	1	NNU_17251
Human Diseases	Endocrine and metabolic diseases	1	NNU_12592
Metabolism	Amino acid metabolism	38	NNU_00052;NNU_02428;NNU_02675;NNU_02957;NNU_04192;NNU_04787;NNU_06604;NNU_06778;NNU_06827;NNU_06849;NNU_06931;NNU_07267;NNU_07681;NNU_07964;NNU_09555;NNU_10277;NNU_10525;NNU_12998;NNU_13016;NNU_14607;NNU_15042;NNU_15561;NNU_16815;NNU_17055;NNU_17453;NNU_17660;NNU_17965;NNU_18211;NNU_18591;NNU_21913;NNU_21934;NNU_22335;NNU_22571;NNU_22915;NNU_23949;NNU_24344;NNU_24818;NNU_26246
Metabolism	Biosynthesis of other secondary metabolites	28	NNU_01620;NNU_02575;NNU_03385;NNU_04192;NNU_06827;NNU_07817;NNU_09341;NNU_10155;NNU_10914;NNU_15042;NNU_15809;NNU_15832;NNU_16479;NNU_16815;NNU_17055;NNU_17153;NNU_17965;NNU_19035;NNU_19405;NNU_21573;NNU_21934;NNU_22915;NNU_23168;NNU_23485;NNU_23496;NNU_24818;NNU_25335;NNU_25948
Metabolism	Carbohydrate metabolism	95	NNU_00224;NNU_00409;NNU_00798;NNU_01161;NNU_01252;NNU_01515;NNU_01571;NNU_01921;NNU_02377;NNU_02407;NNU_02695;NNU_02848;NNU_03259;NNU_03672;NNU_03795;NNU_04367;NNU_04551;NNU_04568;NNU_04879;NNU_05068;NNU_05204;NNU_06431;NNU_06545;NNU_07100;NNU_07806;NNU_07817;NNU_08147;NNU_08313;NNU_08635;NNU_09092;NNU_09341;NNU_09584;NNU_09737;NNU_09751;NNU_09755;NNU_09910;NNU_10017;NNU_10395;NNU_10769;NNU_11089…
Metabolism	Energy metabolism	28	NNU_00055;NNU_01017;NNU_01252;NNU_01571;NNU_01697;NNU_03654;NNU_03808;NNU_05110;NNU_06225;NNU_07267;NNU_07949;NNU_08552;NNU_10322;NNU_12525;NNU_12682;NNU_15373;NNU_17453;NNU_18362;NNU_19381;NNU_19614;NNU_19836;NNU_21431;NNU_21602;NNU_22441;NNU_22571;NNU_22585;NNU_23001;NNU_24344
Metabolism	Global and overview maps	219	NNU_00035;NNU_00055;NNU_00224;NNU_00409;NNU_00798;NNU_01017;NNU_01025;NNU_01108;NNU_01210;NNU_01252;NNU_01515;NNU_01571;NNU_01620;NNU_01728;NNU_01921;NNU_02083;NNU_02377;NNU_02407;NNU_02428;NNU_02575;NNU_02691;NNU_02695;NNU_02848;NNU_02894;NNU_03259;NNU_03297;NNU_03385;NNU_03465;NNU_03654;NNU_03672;NNU_03773;NNU_03795;NNU_03808;NNU_04017;NNU_04192;NNU_04354;NNU_04367;NNU_04400;NNU_04551;NNU_04568…
Metabolism	Glycan biosynthesis and metabolism	13	NNU_03259;NNU_03773;NNU_06706;NNU_07267;NNU_12262;NNU_12585;NNU_16275;NNU_16581;NNU_19044;NNU_20790;NNU_22571;NNU_24805;NNU_25037
Metabolism	Lipid metabolism	50	NNU_01210;NNU_01728;NNU_02428;NNU_02575;NNU_02894;NNU_02991;NNU_03259;NNU_03297;NNU_04017;NNU_04354;NNU_04787;NNU_06342;NNU_06501;NNU_07100;NNU_07401;NNU_07701;NNU_07817;NNU_09903;NNU_10277;NNU_11540;NNU_11742;NNU_11869;NNU_12835;NNU_13554;NNU_15335;NNU_15413;NNU_15416;NNU_15417;NNU_16496;NNU_16815;NNU_17255;NNU_18385;NNU_18584;NNU_18591;NNU_18693;NNU_18858;NNU_18946;NNU_19096;NNU_19251;NNU_20617…
Metabolism	Metabolism of cofactors and vitamins	24	NNU_01515;NNU_04192;NNU_05110;NNU_05673;NNU_09848;NNU_10794;NNU_11742;NNU_14459;NNU_15042;NNU_15869;NNU_16169;NNU_16409;NNU_16815;NNU_18902;NNU_19579;NNU_19596;NNU_21292;NNU_22562;NNU_22657;NNU_23629;NNU_24818;NNU_25076;NNU_25415;NNU_26202
Metabolism	Metabolism of other amino acids	8	NNU_04354;NNU_07817;NNU_09341;NNU_16543;NNU_19405;NNU_21934;NNU_22680;NNU_23485
Metabolism	Metabolism of terpenoids and polyketides	15	NNU_01025;NNU_01210;NNU_01608;NNU_02691;NNU_03595;NNU_05467;NNU_06170;NNU_06353;NNU_14406;NNU_15727;NNU_17267;NNU_23085;NNU_23798;NNU_24077;NNU_24510
Metabolism	Nucleotide metabolism	22	NNU_00085;NNU_00224;NNU_01515;NNU_02695;NNU_03465;NNU_03795;NNU_05908;NNU_09584;NNU_09618;NNU_11141;NNU_11916;NNU_13689;NNU_16316;NNU_16682;NNU_17814;NNU_17970;NNU_18190;NNU_21292;NNU_21326;NNU_23636;NNU_25261;NNU_25481
Organismal Systems	Environmental adaptation	46	NNU_00508;NNU_01186;NNU_01990;NNU_02401;NNU_03804;NNU_04197;NNU_04477;NNU_05863;NNU_07891;NNU_08147;NNU_08299;NNU_08635;NNU_09622;NNU_09719;NNU_10341;NNU_10400;NNU_10823;NNU_12021;NNU_12598;NNU_13304;NNU_13541;NNU_14638;NNU_14964;NNU_15592;NNU_15823;NNU_16169;NNU_16327;NNU_17261;NNU_17533;NNU_17574;NNU_17956;NNU_18015;NNU_18395;NNU_18878;NNU_19097;NNU_20570;NNU_22255;NNU_23182;NNU_24381;NNU_24510…
