# Supplementary material for: Small RNA and Transcriptome Sequencing Reveals miRNA Regulation of Floral Thermogenesis in Nelumbo nucifera
Source: Int J Mol Sci. 2020 May 8;21(9):3324. doi: 10.3390/ijms21093324 (PMC7246644; doi:10.3390/ijms21093324)
Supplement: Supplementary file 1 [file ijms-21-03324-s001.zip › Supplementary Files/Supplementary file 8.xlsx]

## Sheet: Table S18
Supplementary file 8: Table S18: Statistics of 172 miRNA-target pairs from 23 thermogenesis miRNA
miRNA ID	target gene
miR160a-5p_1	NNU_13132-RA
miR160a-5p	NNU_09622-RA
miR160a-5p	NNU_13132-RA
miR160a-5p	NNU_15726-RA
miR160a-5p	NNU_16225-RA
miR164e-5p	NNU_04634-RA
miR164e-5p	NNU_07308-RA
miR164e-5p	NNU_26440-RA
miR166h-3p	NNU_04428-RA
miR169h_2	NNU_05128-RA
miR169h_2	NNU_09768-RA
miR169h_2	NNU_18818-RA
miR169h_2	NNU_25577-RA
miR169r-5p	NNU_05128-RA
miR169r-5p	NNU_13610-RA
miR169r-5p	NNU_18182-RA
miR171f-3p	NNU_11963-RA
miR319a-5p_1	NNU_05240-RA
miR319a-5p_1	NNU_24241-RA
miR319a-5p_1	NNU_24288-RA
miR319a	NNU_05186-RA
miR319a	NNU_07428-RA
miR319a	NNU_07643-RA
miR319a	NNU_09901-RA
miR319a	NNU_10896-RA
miR319a	NNU_12318-RA
miR319a	NNU_13418-RA
miR319a	NNU_13986-RA
miR319a	NNU_15849-RA
miR319a	NNU_16130-RA
miR319a	NNU_16136-RA
miR319a	NNU_17037-RA
miR319a	NNU_19365-RA
miR319a	NNU_19613-RA
miR319a	NNU_21425-RA
miR319a	NNU_23059-RA
miR319a	NNU_23465-RA
miR319a	NNU_26679-RA
miR319b-5p_2	NNU_01815-RA
miR319b-5p_2	NNU_02391-RA
miR319b-5p_2	NNU_04361-RA
miR319b-5p_2	NNU_04856-RA
miR319b-5p_2	NNU_07640-RA
miR319b-5p_2	NNU_10451-RA
miR319b-5p_2	NNU_21976-RA
miR319e_1	NNU_07643-RA
miR319e_1	NNU_09397-RA
miR319e_1	NNU_09928-RA
miR319e_1	NNU_10896-RA
miR319e_1	NNU_13986-RA
miR319e_1	NNU_17037-RA
miR319e_1	NNU_25952-RA
miR319p	NNU_09901-RA
miR319p	NNU_10749-RA
miR319p	NNU_10896-RA
miR319p	NNU_13418-RA
miR319p	NNU_13986-RA
miR319p	NNU_19365-RA
miR319p	NNU_23059-RA
miR319p	NNU_25952-RA
miR395a_5	NNU_00293-RA
miR395a_5	NNU_07646-RA
miR395a_5	NNU_09478-RA
miR395a_5	NNU_10326-RA
miR395a_5	NNU_11709-RA
miR395a_5	NNU_12762-RA
miR395a_5	NNU_17593-RA
miR395a_5	NNU_18627-RA
miR395a_5	NNU_20213-RA
miR395a_5	NNU_26055-RA
miR399b	NNU_11112-RA
miR399b	NNU_14491-RA
miR399b	NNU_25426-RA
miR481d	NNU_00380-RA
miR481d	NNU_01905-RA
miR481d	NNU_02638-RA
miR481d	NNU_04062-RA
miR481d	NNU_05729-RA
miR481d	NNU_06184-RA
miR481d	NNU_06483-RA
miR481d	NNU_08527-RA
miR481d	NNU_09092-RA
miR481d	NNU_12535-RA
miR481d	NNU_13258-RA
miR481d	NNU_13888-RA
miR481d	NNU_16225-RA
miR481d	NNU_16770-RA
miR481d	NNU_18421-RA
miR481d	NNU_18587-RA
miR481d	NNU_19724-RA
miR481d	NNU_20478-RA
miR481d	NNU_21251-RA
miR481d	NNU_23200-RA
miR481d	NNU_23660-RA
miR481d	NNU_24911-RA
miR481d	NNU_25209-RA
miR481d	NNU_26203-RA
miR156_2	NNU_00244-RA
miR156_2	NNU_00653-RA
miR156_2	NNU_00774-RA
miR156_2	NNU_03737-RA
miR156_2	NNU_03904-RA
miR156_2	NNU_04566-RA
miR156_2	NNU_05215-RA
miR156_2	NNU_06468-RA
miR156_2	NNU_06649-RA
miR156_2	NNU_06812-RA
miR156_2	NNU_06864-RA
miR156_2	NNU_07166-RA
miR156_2	NNU_08074-RA
miR156_2	NNU_08080-RA
miR156_2	NNU_09194-RA
miR156_2	NNU_10619-RA
miR156_2	NNU_10701-RA
miR156_2	NNU_10836-RA
miR156_2	NNU_10867-RA
miR156_2	NNU_10920-RA
miR156_2	NNU_10993-RA
miR156_2	NNU_12345-RA
miR156_2	NNU_12468-RA
miR156_2	NNU_13161-RA
miR156_2	NNU_13398-RA
miR156_2	NNU_13975-RA
miR156_2	NNU_14261-RA
miR156_2	NNU_14787-RA
miR156_2	NNU_15492-RA
miR156_2	NNU_15758-RA
miR156_2	NNU_16062-RA
miR156_2	NNU_17975-RA
miR156_2	NNU_19729-RA
miR156_2	NNU_19786-RA
miR156_2	NNU_20020-RA
miR156_2	NNU_20685-RA
miR156_2	NNU_21419-RA
miR156_2	NNU_21757-RA
miR156_2	NNU_21994-RA
miR156_2	NNU_22087-RA
miR156_2	NNU_22579-RA
miR156_2	NNU_22585-RA
miR156_2	NNU_23230-RA
miR156_2	NNU_23453-RA
miR156_2	NNU_23701-RA
miR156_2	NNU_23945-RA
miR156_2	NNU_24905-RA
miR156_2	NNU_24915-RA
miR156_2	NNU_25331-RA
miR156a-5p	NNU_10202-RA
miR156a-5p	NNU_10896-RA
miR156a-5p	NNU_15410-RA
miR156a-5p	NNU_19611-RA
miR156a-5p	NNU_21389-RA
miR156a-5p	NNU_22905-RA
miR156a-5p	NNU_24058-RA
miR160	NNU_12484-RA
novel_mir79	NNU_10106-RA
novel_mir79	NNU_25334-RA
miR164b	NNU_02400-RA
miR164b	NNU_04634-RA
miR164b	NNU_06094-RA
miR164b	NNU_07308-RA
miR164b	NNU_23000-RA
miR164b	NNU_23384-RA
miR164b	NNU_24957-RA
miR319a-3p	NNU_00063-RA
miR319a-3p	NNU_02804-RA
miR319a-3p	NNU_03362-RA
miR319a-3p	NNU_08097-RA
miR319a-3p	NNU_10896-RA
miR319a-3p	NNU_15849-RA
miR319a-3p	NNU_25952-RA
novel_mir30	NNU_24764-RA
novel_mir37	NNU_04664-RA

## Sheet: Table S19
Supplementary file 8: Table S19: All primer sequences used in qRT-PCR experiments
miRNA	primer sequence (5'-3')
miR160a-5p-F	CCGCGGTGCCTGGCTCCCTGT
miR160a-5p-RT	GTCGTATCCAGTGCAGGGTCCGAGGTATTCGCACTGGATACGACTGGCAT
miR319c_2-F	CGGCGGCTTGGACTGAAGGGA
miR319c_2-RT	GTCGTATCCAGTGCAGGGTCCGAGGTATTCGCACTGGATACGACGGGAGC
miR397a_3-F	GCGCGGTCATTGAGTGCAGCG
miR397a_3-RT	GTCGTATCCAGTGCAGGGTCCGAGGTATTCGCACTGGATACGACCATCAA
miR845d-F	GGCCGGTGGCTCTGATACCAA
miR845d-RT	GTCGTATCCAGTGCAGGGTCCGAGGTATTCGCACTGGATACGACCATCAA
miR319p-F	GGCGGCTTTTGGACTGAAGGG
miR319p-RT	GTCGTATCCAGTGCAGGGTCCGAGGTATTCGCACTGGATACGACGGAGCT
miR166h-3p-F	GGCCGCTCGGACCAGGCTTC
miR166h-3p-RT	GTCGTATCCAGTGCAGGGTCCGAGGTATTCGCACTGGATACGACGGGAAT
miR169h_2-F	GGCGCGTAGCCAAGGATGACT
miR169h_2-RT	GTCGTATCCAGTGCAGGGTCCGAGGTATTCGCACTGGATACGACCAGGCA
miR319a_5p_1-F	GGCGCGAGAGCTTCCTTCAGT
miR319a_5p_1-RT	GTCGTATCCAGTGCAGGGTCCGAGGTATTCGCACTGGATACGACGAGTGG
miR399b-F	GCCGCGTGCCAAAGGAGAGTT
miR399b-RT	GTCGTATCCAGTGCAGGGTCCGAGGTATTCGCACTGGATACGACCAGGGC
U-R Primer	GTGCAGGGTCCGAGGT
Nn_U6-F	CCGATAAAATTGGAACGATACAG
Nn_U6-R	ATTTCTCGATTTGTGCGTGTCA
F: Forward primer, RT: Stem-loop reverse transcripition primer, U-R: Universal Reverse
